# Supplementary material for: Functional D- and L‑Naphthalenediimide-Peptides: Microwave-Driven Synthesis, Supramolecular Aggregation, and Multiphoton Fluorescence Lifetime Imaging Microscopy in Living Cells
Source: ACS Bio Med Chem Au. 2025 Jul 18;5(6):947–65. doi: 10.1021/acsbiomedchemau.5c00064 (PMC12715529; doi:10.1021/acsbiomedchemau.5c00064)
Supplement: Supplementary file 2 [file bg5c00064_si_002.xyz]

185

C         33.05860       10.33490        0.29020
C         33.59670        8.93880        0.27370
C         34.96640        8.74130       -0.27050
C         32.52180        7.84800        0.35750
C         32.84700        6.38790        0.51720
N         31.85360        5.42300        0.61840
C         34.19340        5.81790        0.20870
O         35.26500        6.10980        0.73570
N         34.10400        4.95170       -0.84020
C         30.51920        5.66730        0.59060
C         29.57910        4.36450        0.73480
O         30.01160        6.78340        0.44200
C         30.10102        3.02735        0.68414
C         31.42406        2.48609        0.30352
C         31.92056        2.55609       -1.00308
N         33.17286        1.97399       -1.06978
C         33.38026        1.47539        0.16192
N         32.34496        1.68889        0.97892
N         28.16670        4.59220        0.94010
C         27.19640        3.60500        1.18220
C         25.60440        4.20640        1.42350
O         27.40590        2.38710        1.22910
N         24.33660        3.24340        1.70680
C         23.04770        3.79800        1.88820
C         21.71040        2.69120        2.11670
O         22.79860        5.01010        1.89870
C         22.08290        1.28380        2.08550
C         21.96600        0.45790        3.31800
C         22.78230        0.72930        0.89320
N         20.32740        3.06730        2.40620
C         19.24090        2.13970        2.46570
C         17.66490        2.67380        2.93980
O         19.28860        0.93740        2.16860
C         17.50360        4.15560        3.03440
N         16.52320        1.79960        3.15170
C         15.20750        2.20700        3.43360
C         13.98950        1.03080        3.65720
O         14.80040        3.37770        3.53420
C         14.22770       -0.46360        3.45240
C         15.53870       -1.13750        3.16220
C         16.45370       -0.88970        2.15600
C         17.45290       -1.82760        2.29780
C         17.03310       -2.70720        3.29330
N         15.80990       -2.36420        3.71470
C         18.65920       -1.94300        1.61600
C         19.46110       -3.02460        1.99120
C         19.06180       -3.92750        2.98350
C         17.84400       -3.79560        3.65650
N         12.61740        1.41460        4.00140
C         11.56160        0.50300        4.15250
C         10.00600        1.02060        4.50100
O         11.63820       -0.72970        4.06780
N          8.97000        0.04910        4.59380
C          9.61780        2.49760        4.60660
C         10.70090        3.49130        4.26620
C         10.39610        4.96940        4.21580
N         11.51880        5.67580        3.83800
O          9.34930        5.55670        4.46600
C          7.76650        0.28570        5.17150
C          6.62830       -0.75260        4.93690
O          7.45180        1.16370        5.98340
N          5.24960       -0.30260        5.24520
C          6.80020       -2.25730        5.00230
C          7.79540       -3.22130        4.42140
C          9.16650       -3.07830        4.52390
C         10.02670       -4.16500        4.34110
C          9.51210       -5.42500        4.07990
C          8.14660       -5.60300        3.94340
C          7.30680       -4.50790        4.11920
I         10.75640       -7.06700        3.97540
C          3.59070        1.51960        5.48610
C          4.94011        1.06891        5.18549
C          4.18239       -1.21806        5.58430
C          2.85250       -0.72450        5.83520
C          2.57210        0.62510        5.78080
C          2.02500        3.34310        5.72890
C          3.31390        2.88570        5.45880
C          1.24660        1.08950        6.03970
C          0.98760        2.44590        6.00590
C          1.81610       -1.62010        6.13570
C          0.51730       -1.16520        6.40670
C          0.22880        0.19880        6.36050
C         -0.37910        2.96600        6.21800
C         -1.14646        0.66354        6.59648
N         -1.40320        2.05830        6.57640
O          5.64479        1.92365        4.99658
O          4.27336       -2.42195        5.73401
O         -0.43869        4.17208        6.13802
O         -1.89695       -0.10592        6.84942
C         -2.76390        2.52670        6.83470
C         -2.97860        4.01740        6.73540
C         -3.88760        1.52450        6.75950
O         -4.94600        1.86660        7.54200
O         -3.76230        0.56980        6.02950
N         -6.11450        1.09300        7.39220
C         -4.15240        4.90420        7.03750
C         -4.81280        7.25000        7.32860
C         -3.84240        6.25450        7.28820
C         -5.47890        4.60090        6.79810
C         -6.47560        5.58320        6.87070
C         -6.13500        6.90460        7.11440
C         -7.32920        1.71670        7.44910
C         -6.19630       -0.25140        7.56570
C         -7.65340       -0.63550        7.51480
C         -8.40490        0.68000        7.55910
I         -7.56210        8.39240        7.10960
O         -7.53440        2.92260        7.55010
O         -5.28770       -1.03870        7.79790
H         33.85880       11.06540        0.44870
H         32.32930       10.46830        1.09380
H         32.57550       10.56200       -0.66580
H         35.36940        9.67760       -0.67400
H         34.98870        8.01990       -1.09010
H         35.65180        8.44150        0.52720
H         31.92590        7.96170       -0.55780
H         31.89340        8.13340        1.21140
H         33.12320        4.78090       -1.08930
H         34.56990        4.05760       -0.77640
H         25.38670        4.79020        0.51870
H         25.69450        4.90010        2.27040
H         21.40820        0.96060        4.11380
H         22.95980        0.21880        3.70880
H         21.45540       -0.48420        3.09320
H         22.75890        1.41230        0.03770
H         22.30800       -0.20530        0.57740
H         23.82880        0.50770        1.12920
H         18.43480        4.69890        2.85940
H         17.15360        4.44440        4.03060
H         16.78830        4.51480        2.28680
H         13.57890       -0.78720        2.62560
H         13.88700       -0.95540        4.37380
H          9.26530        2.71000        5.61860
H          8.76180        2.68640        3.94720
H         11.08790        3.23860        3.28280
H         11.51080        3.40150        4.98800
H         12.38780        5.15780        3.66610
H         11.49670        6.67030        3.74610
H          5.89040       -2.61320        4.49540
H          6.73240       -2.54350        6.05630
H         -2.71700        4.29530        5.70610
H         -2.22840        4.41630        7.43260
H         -7.91470       -1.25400        8.37530
H         -7.86490       -1.19580        6.60640
H         -8.91910        0.80220        8.51940
H         -9.13480        0.78540        6.75760
H         34.03169        8.66101        1.21099
H         31.42362        2.98091       -1.80158
H         24.46202        2.26803        1.75320
H         21.11244        1.00229        1.73355
H         15.22106       -2.88830        4.30446
H         18.94331       -1.27508        0.88238
H         20.37134       -3.16107        1.52444
H         19.68500       -4.71375        3.22528
H         17.55413       -4.46590        4.38568
H          9.50699        1.00755        3.48057
H          9.13671       -0.84514        4.21726
H          6.85832       -0.95986        6.08239
H          9.56319       -2.15037        4.73978
H         11.04790       -4.02856        4.40083
H          7.75817       -6.53150        3.71527
H          6.28804       -4.64289        4.02476
H          1.83339        4.35715        5.72449
H          4.06411        3.55921        5.23836
H          2.01273       -2.63295        6.15786
H         -0.22657       -1.84112        6.64080
H         -2.91979        2.51767        7.89324
H         -4.55064        8.23052        7.51537
H         -2.85691        6.51571        7.44819
H         -5.74099        3.63130        6.56102
H         -7.46577        5.32219        6.74240
H         16.39909       -0.14850        1.43999
H         34.24226        0.98318        0.44425
H         32.24985        1.34379        1.89603
H         12.42480        2.37082        4.13476
H         27.85549        5.52564        0.90728
H         32.75812        6.64074       -0.77072
H         32.14048        4.48654        0.71833
H         20.13220        4.01819        2.57034
H         21.96050        2.58370        3.20577
H         14.19544        1.00042        4.73870
H         16.68668        0.83059        3.09220
H         17.41658        2.92644        1.89456
H         29.58106        4.32712        1.87130
H         29.96259        2.66789        1.68240
H         29.59430        2.73827       -0.21284
