# Supplementary material for: Functional D- and L‑Naphthalenediimide-Peptides: Microwave-Driven Synthesis, Supramolecular Aggregation, and Multiphoton Fluorescence Lifetime Imaging Microscopy in Living Cells
Source: ACS Bio Med Chem Au. 2025 Jul 18;5(6):947–65. doi: 10.1021/acsbiomedchemau.5c00064 (PMC12715529; doi:10.1021/acsbiomedchemau.5c00064)
Supplement: Supplementary file 3 [file bg5c00064_si_003.xyz]

1105

C         33.05860       10.33490        0.29020
C         33.59670        8.93880        0.27370
C         34.96640        8.74130       -0.27050
C         32.52180        7.84800        0.35750
C         32.84700        6.38790        0.51720
N         31.82711        5.27123        0.67561
C         34.19340        5.81790        0.20870
O         35.26500        6.10980        0.73570
N         34.10400        4.95170       -0.84020
C         30.51920        5.66730        0.59060
O         30.01160        6.78340        0.44200
C         30.10621        3.02187        0.72587
C         31.41828        2.47831        0.29195
C         31.91478        2.54831       -1.01465
N         33.16708        1.96621       -1.08135
C         33.37448        1.46761        0.15035
N         32.33918        1.68111        0.96735
N         28.16670        4.59220        0.94010
C         27.19640        3.60500        1.18220
C         25.60440        4.20640        1.42350
O         27.40590        2.38710        1.22910
N         24.33660        3.24340        1.70680
C         23.04770        3.79800        1.88820
C         21.71040        2.69120        2.11670
O         22.79860        5.01010        1.89870
C         22.08290        1.28380        2.08550
C         21.96600        0.45790        3.31800
C         22.78230        0.72930        0.89320
N         20.32740        3.06730        2.40620
C         19.24090        2.13970        2.46570
C         17.66490        2.67380        2.93980
O         19.28860        0.93740        2.16860
C         17.50360        4.15560        3.03440
N         16.52320        1.79960        3.15170
C         15.20750        2.20700        3.43360
C         13.98950        1.03080        3.65720
O         14.80040        3.37770        3.53420
C         14.22770       -0.46360        3.45240
C         15.53870       -1.13750        3.16220
C         16.45370       -0.88970        2.15600
C         17.45290       -1.82760        2.29780
C         17.03310       -2.70720        3.29330
N         15.80990       -2.36420        3.71470
C         18.65920       -1.94300        1.61600
C         19.46110       -3.02460        1.99120
C         19.06180       -3.92750        2.98350
C         17.84400       -3.79560        3.65650
N         12.61740        1.41460        4.00140
C         11.56160        0.50300        4.15250
C         10.00600        1.02060        4.50100
O         11.63820       -0.72970        4.06780
N          8.97000        0.04910        4.59380
C          9.61780        2.49760        4.60660
C         10.70090        3.49130        4.26620
C         10.39610        4.96940        4.21580
N         11.51880        5.67580        3.83800
O          9.34930        5.55670        4.46600
C          7.76650        0.28570        5.17150
C          6.62830       -0.75260        4.93690
O          7.45180        1.16370        5.98340
N          5.24960       -0.30260        5.24520
C          6.80020       -2.25730        5.00230
C          7.79540       -3.22130        4.42140
C          9.16650       -3.07830        4.52390
C         10.02670       -4.16500        4.34110
C          9.51210       -5.42500        4.07990
C          8.14660       -5.60300        3.94340
C          7.30680       -4.50790        4.11920
I         10.75640       -7.06700        3.97540
C          3.59070        1.51960        5.48610
C          4.94011        1.06891        5.18549
C          4.18239       -1.21806        5.58430
C          2.85250       -0.72450        5.83520
C          2.57210        0.62510        5.78080
C          2.02500        3.34310        5.72890
C          3.31390        2.88570        5.45880
C          1.24660        1.08950        6.03970
C          0.98760        2.44590        6.00590
C          1.81610       -1.62010        6.13570
C          0.51730       -1.16520        6.40670
C          0.22880        0.19880        6.36050
C         -0.37910        2.96600        6.21800
C         -1.14646        0.66354        6.59648
N         -1.40320        2.05830        6.57640
O          5.64479        1.92365        4.99658
O          4.27336       -2.42195        5.73401
O         -0.43869        4.17208        6.13802
O         -1.89695       -0.10592        6.84942
C         -2.76390        2.52670        6.83470
C         -2.97860        4.01740        6.73540
C         -3.88760        1.52450        6.75950
O         -4.94600        1.86660        7.54200
O         -3.76230        0.56980        6.02950
N         -6.11450        1.09300        7.39220
C         -4.15240        4.90420        7.03750
C         -4.81280        7.25000        7.32860
C         -3.84240        6.25450        7.28820
C         -5.47890        4.60090        6.79810
C         -6.47560        5.58320        6.87070
C         -6.13500        6.90460        7.11440
C         -7.32920        1.71670        7.44910
C         -6.19630       -0.25140        7.56570
C         -7.65340       -0.63550        7.51480
C         -8.40490        0.68000        7.55910
I         -7.56210        8.39240        7.10960
O         -7.53440        2.92260        7.55010
O         -5.28770       -1.03870        7.79790
C        -29.44966      -10.17730        7.63467
C        -30.05186       -8.82830        7.86387
C        -31.38606       -8.77320        8.52387
C        -29.04636       -7.67920        7.97387
C        -29.45686       -6.27400        7.61797
N        -28.52486       -5.25640        7.46847
C        -30.82376       -5.77380        7.96497
O        -31.89146       -6.12720        7.46797
N        -30.74566       -4.90460        9.01117
C        -27.20776       -5.38410        7.77157
C        -26.40916       -4.10914        7.50481
O        -26.68156       -6.40530        8.22447
C        -27.06436       -2.69294        7.43091
C        -28.39760       -2.35884        7.99471
C        -28.86940       -2.48264        9.30581
N        -30.14440       -1.95754        9.40371
C        -30.38830       -1.42964        8.19141
N        -29.36310       -1.58904        7.35021
N        -25.18425       -4.10262        7.26791
C        -24.24865       -3.09532        7.00611
C        -22.65655       -3.66092        6.79931
O        -24.49525       -1.88692        6.91691
N        -21.42265       -2.67822        6.52921
C        -20.12945       -3.21562        6.37061
C        -18.82035       -2.09952        6.15991
O        -19.86525       -4.42432        6.36621
C        -19.20745       -0.69772        6.12541
C        -19.10875        0.06158        4.85041
C        -19.92485       -0.10242        7.28571
N        -17.57704       -2.45088        5.90664
C        -16.49534       -1.52828        5.88454
O        -16.53914       -0.33108        6.20554
N        -13.87270       -1.25910        5.29980
C        -12.58800       -1.68730        4.95040
C        -11.39150       -0.53830        4.65990
O        -12.20070       -2.86360        4.83570
C        -11.64760        0.96740        4.62690
C        -12.94480        1.67320        4.90540
C        -14.21610        1.41430        4.43210
C        -15.03910        2.37200        4.98040
C        -14.20900        3.28040        5.63390
N        -12.92890        2.92950        5.45930
C        -16.42380        2.48010        4.92620
C        -16.96440        3.58930        5.58350
C        -16.15500        4.52260        6.24220
C        -14.76350        4.39580        6.28420
N        -10.03000       -0.96330        4.38270
C         -8.97800       -0.09910        4.10330
O         -9.06470        1.12640        3.99490
N         -6.38490        0.28420        3.67740
C         -7.03413       -2.01952        3.77088
C         -8.20003       -2.93592        4.09038
C         -8.01473       -4.42992        4.16398
N         -9.19593       -5.03512        4.53618
O         -7.01083       -5.09392        3.92648
C         -5.10850        0.02970        3.27100
C         -4.11180        1.25530        3.29440
O         -4.66200       -0.99870        2.75810
N         -2.62540        1.08770        3.03760
C         -4.56090        2.70980        3.26360
C         -5.80130        3.49490        3.56450
C         -7.05440        3.00610        3.85860
C         -8.17250        3.84280        3.94860
C         -8.03950        5.20400        3.74360
C         -6.79000        5.74350        3.49900
C         -5.69250        4.89000        3.41500
I         -9.68810        6.43650        3.79610
C         -0.50478       -0.25877        2.68266
C         -2.00766       -0.16031        3.00859
C         -1.82115        2.24590        2.81484
C         -0.32788        2.08973        2.46296
C          0.27892        0.86093        2.43896
C          1.49152       -1.60487        2.30796
C          0.12672       -1.50177        2.63026
C          1.69852        0.76493        2.15146
C          2.28712       -0.47257        2.07396
C          0.46652        3.22483        2.22936
C          1.84392        3.13033        1.96556
C          2.47932        1.88893        1.91386
C          3.67990       -0.62510        1.73330
C          3.90310        1.79560        1.57730
N          4.51460        0.51900        1.59970
O         -2.41562       -1.10775        3.26009
O         -2.15957        3.41666        2.70597
O          4.02537       -1.75062        1.75363
O          4.43063        2.85924        1.40796
C          5.96030        0.33580        1.32580
C          6.46410       -1.10200        1.32120
C          6.96980        1.47270        1.26950
O          7.88190        1.25460        0.27180
O          6.92490        2.44480        2.00420
N          9.17040        1.79590        0.46660
C          7.84780       -1.67500        1.20920
C          9.15890       -3.67930        0.66950
C          7.95120       -2.98500        0.71070
C          8.98570       -1.14410        1.79140
C         10.21840       -1.81020        1.72120
C         10.30550       -3.06350        1.13820
C         10.22770        1.03630        0.04070
C          9.50030        3.10790        0.55130
C         11.01050        3.20560        0.51420
C         11.49550        1.78610        0.31540
I         12.11480       -4.04180        0.99610
O         10.17750       -0.04160       -0.53670
O          8.78200        4.10220        0.49810
C        -29.84810       -9.28380        2.47570
C        -30.68000       -8.06660        2.18920
C        -31.78540       -7.83880        3.18630
C        -29.91120       -6.86100        1.58540
N        -31.58960       -4.49810        2.49650
O        -28.62660       -6.28010       -1.22030
C        -30.72190       -5.86230        0.75810
C        -31.93080       -5.31970        1.46510
C        -28.98260       -5.17840       -0.78630
N        -30.14040       -4.96210       -0.11560
N        -26.79800       -3.97150       -1.58750
O        -21.68460       -3.72620       -3.22260
N         -9.22290       -3.65180       -1.21100
C        -28.16700       -3.82670       -1.18720
O        -33.09050       -5.65250        1.20930
C          8.49660       -5.33560       -2.88650
C        -24.31620       -3.24520       -1.90310
O         -8.37730       -4.34340       -3.18520
C          7.50961       -3.90544       -7.17148
C          7.49810       -4.37430       -2.85360
I         11.28720       -6.37220       -2.83160
C        -25.97310       -2.93350       -2.03000
C         -9.03030       -3.50570       -2.55620
C        -31.34000       -2.10650       -0.21370
C          6.28711       -3.24894       -7.02458
C        -21.90790       -2.65700       -2.63670
C        -16.35370       -2.26520       -2.01530
C          9.81500       -4.92730       -2.76840
I         10.45191       -4.33604       -6.83658
C        -28.72470       -2.46480       -0.66030
C         17.64630       -3.07860       -2.92580
N        -23.19940       -2.18380       -2.36760
C          8.66021       -3.33674       -6.64638
N        -32.34620       -1.29340       -0.69480
O          3.98881       -2.44080       -1.91304
C        -30.17920       -1.96490       -0.99820
C         18.86280       -2.86890       -2.27000
N        -19.25730       -1.91180       -2.88590
O        -14.07610       -2.22380       -4.03850
O          2.26232       -2.15872       -5.43290
C          7.78300       -3.00280       -2.69910
C        -20.54180       -1.63610       -2.28220
O        -26.36600       -1.91890       -2.62120
C         -9.71430       -2.29440       -3.18210
C          6.18141       -2.01494       -6.36728
C          6.57630       -2.12480       -2.55290
N         15.54060       -1.89700       -3.55630
C          1.53520       -1.65960       -1.38400
C         16.76780       -1.98330       -3.00820
C        -16.68530       -1.28150       -3.11570
O         -5.77390       -1.22360       -0.20330
C         10.13110       -3.58120       -2.61230
C         -0.36883       -1.74725       -5.00144
C          4.80771       -1.54064       -5.95118
C        -18.33640       -0.90770       -3.22590
C          0.22240       -1.24670       -1.09650
C         -1.74543       -1.55755       -4.80744
C          9.11030       -2.62720       -2.54850
C          8.59031       -2.11714       -5.99808
C        -31.76360       -0.59560       -1.68130
C         -8.06320       -0.63810        0.33760
C          3.86999       -1.19019       -1.85345
N        -30.52780       -1.02300       -1.96140
C         19.19810       -1.63040       -1.70950
C        -14.32450       -1.03380       -3.78750
C         -8.69940       -1.34980       -3.83470
C          1.96530       -0.95160       -5.48710
C          7.35251       -1.48544       -5.84028
C         -6.58950       -0.37420        0.13830
C          2.55790       -0.73260       -1.64260
C        -20.52380       -1.01160       -0.91540
N        -15.61340       -0.49700       -3.67560
O         10.99120       -0.80630       -4.79720
C          0.48717       -0.67135       -5.26574
O         -4.34210       -1.22810       -4.58790
O         -2.15459       -0.22412       -0.58493
C          6.35710       -0.62690       -2.55360
C         15.14130       -0.59720       -3.39510
C        -21.68000       -1.17210        0.04000
O          8.07711        0.42696       -8.04018
C         17.13140       -0.76140       -2.43750
N        -11.74640       -0.44140       -4.36220
O         -6.44700       -0.36940       -6.05700
C          4.24811       -0.13274       -6.09538
O         -4.50720        0.92280       -1.81160
N          4.96370       -0.22340       -2.19750
C         13.73230       -0.15850       -3.68460
C         18.33030       -0.53400       -1.76600
C         -8.69160        0.73130        0.53630
C        -13.00260       -0.02170       -3.77780
O        -18.62730        0.19520       -3.71350
C         -0.11360        0.10750       -1.11910
C         -2.31743       -0.28365       -4.86124
N          2.80960        0.13900       -5.83680
N          8.54000        0.03870       -3.59860
C        -19.25520       -0.56990       -0.22460
C         -9.15280       -0.08520       -4.56930
C         -3.75910       -0.15340       -4.66040
C         -1.44921        0.56547       -0.81237
C         16.08950        0.10560       -2.67060
O          6.09631        1.22866       -5.99588
C          7.27150        0.40820       -3.29190
N         -6.38400        0.95670        0.30310
C          2.24360        0.60930       -1.63660
C        -10.70860        0.45510       -4.56400
C         10.99660        0.39200       -4.48160
C         -0.03793        0.60195       -5.27824
C          5.10541        0.87176       -6.82638
C         20.35550        1.36890       -4.09450
C        -14.51970        0.75210       -0.80540
C          8.19381        1.35026       -7.23568
C          0.88910        1.02790       -1.40260
C         -6.84710        0.44800       -5.21800
C         -1.45893        0.78965       -5.05674
C          9.58370        0.95810       -3.85300
C         -7.52140        1.67250        0.54030
C        -16.13960        1.26170        1.03340
C         -4.33900        1.50840       -0.75200
O         18.51120        0.82460       -7.07740
C          4.69081        1.13718       -2.09346
C         13.39870        0.89840       -4.75160
C        -12.91400        1.16010       -2.80260
C         22.74280        1.95680       -4.65050
N         -8.14750        0.80150       -5.01650
C          2.28660        1.45040       -5.86530
N          7.22431        1.89786       -6.46218
C        -15.36340        1.56630       -0.08300
O         -5.13950        1.60350        0.33540
C          3.25200        1.53920       -1.85220
C        -14.01750        1.52010       -1.84250
N         12.00870        1.28190       -4.80440
C          0.80087        1.67275       -5.57084
C         21.32340        1.86090       -5.14440
N         -4.29480        1.15770       -4.74040
N         -1.80880        1.92440       -0.92080
O          6.67700        1.40400       -3.71630
N         30.44820        1.86330       -9.56730
C         31.69100        1.38230       -9.68870
N         15.80530        1.45240       -5.74010
C         -5.76470        1.41900       -4.62860
C          9.39491        2.25666       -7.15708
O        -10.84950        1.64470       -4.89030
C        -16.90220        2.32200        1.53620
O          4.91511        1.18966       -7.99478
C         -3.14530        2.41120       -0.61130
O          5.48175        2.01497       -2.13464
C         14.57620        1.95320       -5.28850
C          0.57960        2.37110       -1.46250
C         -1.99133        2.05425       -5.10474
C          9.39410        2.39440       -3.37100
O          2.90725        2.40833       -5.95135
O         -7.60510        2.89480        0.62280
C         18.46420        1.89870       -6.45790
C         -8.20550        3.04020       -2.86940
C         -3.39880        2.26220       -4.90560
C         -0.83311        2.79922       -1.13521
C          7.40771        3.22366       -6.23858
C        -15.30600        2.82850       -0.67960
C         17.00080        2.25880       -5.67320
C         -5.81450        4.55300       -0.87150
C          2.92000        2.89370       -1.87570
O         26.24870        2.75130       -8.70450
N        -14.44740        2.81500       -1.71890
C         -9.32000        3.77720       -2.45840
C          0.24957        2.95265       -5.56734
C         20.87810        2.56470       -6.39180
C         30.42040        2.67400       -8.43750
C          8.82441        3.56456       -6.63368
C         -6.80760        5.52550       -0.72090
N         32.54330        1.89730       -8.78960
C          1.59300        3.30180       -1.71240
C         -6.11510        2.86670       -4.32440
C         10.58600        3.34090       -3.32140
C         -1.12173        3.13525       -5.33184
C        -16.86540        3.59860        0.96260
C         -3.37200        3.90630       -0.70610
N         19.46940        2.88210       -6.48560
C         29.14140        3.17310       -7.66740
O         14.21420        3.13730       -5.38620
O          6.55021        4.07406       -6.01148
C         -7.43990        3.46890       -3.95420
N         23.35960        3.07160       -7.38390
C        -16.06990        3.88500       -0.15040
C         -4.57560        4.69030       -0.25240
C         31.74730        2.66670       -7.96870
C         22.06620        3.57580       -7.17440
O         -3.67560        3.44210       -5.14020
O         -0.98588        3.85298       -1.11954
C         17.10370        3.26940       -4.55410
C         26.10940        3.75750       -7.99600
C         -9.63980        4.96650       -3.10700
C         -6.54970        6.67230        0.01550
I        -11.20360        6.14710       -2.45980
C         24.59400        4.10770       -7.32080
C         10.21960        4.76700       -2.95030
O         34.03580        6.40000       -7.41630
C         28.49060        4.56900       -7.93120
I         -7.93920        8.19620        0.08660
C         -7.78490        4.67520       -4.58510
O          9.20300        5.37190       -3.29010
C         -4.34620        5.85780        0.49400
N         27.07110        4.76120       -7.83390
C         -8.87700        5.42320       -4.17180
O         21.68220        4.66680       -7.62060
N         30.75390        5.61480       -7.58520
C         -5.31850        6.84640        0.62860
N         11.21830        5.43270       -2.29210
C         29.44320        5.88430       -7.80640
C         33.03420        5.95690       -6.85060
C         31.64610        6.50630       -7.01770
N         33.06850        4.96660       -5.91690
O         28.99800        7.01060       -8.05490
C         31.23680        7.47840       -5.91260
C         33.54120        8.32830       -4.94590
C         32.23090        8.62370       -5.62110
C         31.65690        9.97830       -5.35820
C        -28.06470       -9.61750       13.37890
C        -28.71460       -8.34840       13.84350
C        -30.08710       -8.10670       13.27730
C        -27.75840       -7.15730       14.10650
O        -25.55340       -6.59380       16.25780
N        -29.56000       -4.67680       13.86080
C        -28.20180       -6.13320       15.14960
C        -29.56830       -5.56080       14.89670
C        -26.01590       -5.48060       15.98280
N        -27.32700       -5.23780       15.73730
O        -18.26290       -4.13210       15.78030
N        -23.66460       -4.30500       16.00250
N         -7.45480       -4.30150        8.99960
C        -25.08880       -4.14370       16.10170
C         10.92350       -5.19980       11.58180
O        -30.59010       -5.91420       15.48910
C        -21.19420       -3.61220       15.48130
O         -6.08620       -5.02430       10.63890
C         10.52950       -3.95320        8.22170
C          9.97250       -4.26900       11.97400
I         13.61610       -6.15610       10.74490
C        -22.72000       -3.28200       16.15400
C         -6.83670       -4.14370       10.20840
C          9.37670       -3.28000        8.63260
C        -28.39460       -2.36280       16.21920
C        -18.66080       -3.04780       15.32980
C        -13.70490       -2.71520       12.69320
C         12.17210       -4.74790       11.18540
I         13.13240       -4.30380        6.77250
C         19.12630       -3.16790        8.16260
N        -19.96420       -2.56330       15.53770
C        -25.77680       -2.76470       15.83710
C         11.39240       -3.34790        7.32360
O          6.65962       -2.36654       13.14104
C         19.83270       -2.92010        6.98140
N        -16.06300       -2.34360       14.60610
O        -10.77040       -2.66130       13.63480
N        -29.19170       -1.58970       17.03700
C        -27.05040       -2.28800       16.63260
O          5.34894       -1.86323        9.28104
C         10.23380       -2.88370       11.97380
C        -17.47710       -2.02160       14.54230
C         -7.20040       -2.86610       10.95520
O        -22.87790       -2.27000       16.85000
C          9.04300       -2.00440        8.15690
C          9.14230       -2.03880       12.56690
N         17.63050       -2.04270        9.81900
C          4.20607       -1.81897       13.47850
C         18.41100       -2.09120        8.71930
O         -3.21260       -2.23760       14.52750
C        -13.56400       -1.73530       13.83480
C         12.45140       -3.38540       11.13830
C          2.75690       -1.80720        9.79350
C          7.75990       -1.38810        8.66420
C        -15.04560       -1.36750       14.60920
C          2.86017       -1.50347       13.73220
C          1.38830       -1.67790       10.11750
C         11.47450       -2.45920       11.52130
C         11.05070       -2.12860        6.76900
C         -5.52090       -1.67740       14.93160
C          6.49714       -1.19591       12.95913
C         19.83150       -1.66180        6.36670
C        -11.11990       -1.47970       13.48440
C         -5.97410       -1.97770       11.17390
C          4.88939       -0.79782        9.16144
C        -28.32790       -0.98470       17.86570
C          9.85350       -1.50630        7.14810
C         -4.09050       -1.37790       14.55960
N        -27.07280       -1.42600       17.72450
C          5.15777       -0.83127       13.16990
C        -17.94600       -1.30220       13.31040
N        -12.34940       -0.95410       13.92090
O         14.07740       -0.81030       13.09860
C          3.55920       -0.69660        9.48730
O         -0.89904       -1.05299       10.54323
O          0.26430       -0.71367       14.23327
C          8.92310       -0.53490       12.66710
C         17.19200       -0.74850        9.92240
O         11.74120       -0.37660        9.01460
C         18.43530       -0.84570        8.08670
C        -19.36850       -1.41980       12.82450
N         -8.56220       -0.89840       12.68910
O         -3.24850       -1.17690       11.13870
C          7.28030        0.06970        8.72430
O         -1.80500        0.90390       16.17050
N          7.46870       -0.17015       12.76656
C         16.10430       -0.36730       10.89710
C         19.12610       -0.57910        6.90490
C         -6.03040       -0.36980       15.50930
C         -9.92520       -0.45320       12.88890
C          2.42087       -0.18257       13.66620
C          0.76210       -0.42980       10.12060
O        -15.08830       -0.30120       15.24230
N          5.83670        0.27610        8.99380
N         11.33770        0.01530       13.04030
C         -6.09790       -0.57380       11.77480
C        -17.00340       -0.78440       12.24920
C         -0.56299       -0.29074       10.41057
C          0.99038        0.14235       13.92547
C         17.64970       -0.00600        8.84560
O          9.39080        0.87730        8.08700
C         10.04880        0.38370       13.28270
N         -3.92990       -0.02820       14.58020
C          4.73097        0.46963       13.04150
C         -7.50210       -0.02410       12.47870
C         13.94260        0.36620       12.72560
C          2.95960        0.54050        9.45180
C          8.32530        1.18560        8.84870
C         22.49320        1.19760        8.40690
C        -12.25610        0.49310       10.83940
C         11.73150        0.72470        8.47640
C          3.33957        0.79183       13.28170
C         -3.73540       -0.04840       11.21780
C          1.54190        0.66530        9.76710
C         12.37910        0.92620       12.73360
C         -4.89330        0.59710       15.30300
C         -1.84310        1.02700       14.95010
O         21.85360        0.54630       11.90430
C        -14.32960        0.89940        9.49400
C          7.07426        1.15770       12.57541
C         16.23500        0.80320       11.88600
C        -10.29580        0.97180       12.49010
C         24.93790        1.72260        8.11240
N         -4.96870        0.29640       11.71320
C          5.22430        1.54340        8.86470
N         10.63850        1.49950        8.20290
C        -13.33280        1.23770       10.40870
O         -2.77050        0.57500       14.07900
C          5.67057        1.45643       12.76870
C        -11.59300        1.26380       11.77830
N         14.99350        1.24370       12.49020
C          3.75120        1.65000        9.18420
C         23.78140        1.62290        9.07470
N         -1.28570        0.96510       10.53950
N          0.50810        1.52090       13.92940
O          9.67030        1.18220       14.15150
N         33.86940        1.45260       10.05890
C         35.08160        0.98110        9.74550
N         18.85120        1.28030       11.77650
C         -2.77140        1.13840       10.82410
C         12.96300        1.45320        8.01960
O         -7.43080        1.13160       12.92570
O          8.19600        2.11130        9.64740
C         -0.87060        1.90440       14.20740
C        -15.30440        1.88100        9.28200
O          7.72620        2.19500       12.50740
C         17.55740        1.82200       11.82240
C          2.93207        2.10683       13.21950
C          0.95600        1.90690        9.80290
C         11.97660        2.31810       12.24100
O          5.77075        2.63820        8.67057
O         -4.79980        1.65390       15.92990
C         21.59480        1.63660       11.37170
C         -5.84570        2.68850       10.48640
C         -0.48340        2.09020       10.17080
C          1.44965        2.50719       13.54115
C         10.94840        2.75470        7.81250
C         19.94860        2.03590       11.21500
C         -3.84930        3.43120       13.93000
C        -13.26270        2.46330       11.07750
C          5.21537        2.77333       12.66940
O         29.67140        2.40140       10.72870
N        -12.16210        2.50730       11.85870
C         -7.00000        3.47410       10.52020
C          3.12830        2.89910        9.21100
C         23.82470        2.28330       10.42400
C         33.49900        2.35320        9.06500
C         12.44770        2.82430        7.63430
C         -5.03510        4.16920       14.05010
N         35.62550        1.59730        8.68500
C          3.86967        3.09263       12.89020
C         -3.26940        2.54460       10.53930
C         13.03310        3.26860       11.68000
C          1.76080        3.02180        9.51640
C         -1.27210        3.35090       13.96910
N         22.54920        2.60900       11.02520
C         32.04430        2.88080        8.77000
C        -15.26840        3.11320        9.94650
O         17.29560        3.02740       11.96340
O         10.21370        3.73110        7.69770
C         -4.58850        3.25530       10.61630
N         26.50410        2.75520       10.49130
C         -2.61310        4.00640       14.19310
C        -14.25240        3.43760       10.85070
C         34.61950        2.41550        8.21530
C         25.22560        3.27340       10.75030
O         -0.77990        3.28570       10.21400
O          1.30260        3.73730       13.67670
C         19.69544        2.99740       10.23961
C         29.30550        3.42710       10.13900
C         -6.89440        4.85530       10.60580
C         -4.97810        5.52170       14.36040
C         27.65290        3.78560       10.01690
I         -8.58190        6.03560       10.67520
C         12.48250        4.63630       11.30110
O         36.56310        6.11640        7.03830
C         31.52680        4.25870        9.29690
I         -6.69370        6.63610       14.62120
C         -4.51590        4.66160       10.66140
O         11.64550        5.28450       11.93130
C         -2.59110        5.38700       14.45930
N         30.15950        4.44160        9.69390
C         -5.65080        5.46240       10.66300
O         25.03490        4.36200       11.31180
N         33.55040        5.34210        8.25830
C         -3.75450        6.14360       14.54930
N         13.10120        5.20030       10.21760
C         32.37970        5.58810        8.89730
C         35.42780        5.71040        6.78030
C         34.17150        6.23920        7.40790
N         35.15570        4.79160        5.81240
O         32.03520        6.70340        9.30520
C         33.38520        7.19620        6.51030
C         35.18530        8.02810        4.76570
C         34.19350        8.34370        5.85510
C         33.48200        9.65210        5.69250
H         33.85880       11.06540        0.44870
H         32.32930       10.46830        1.09380
H         32.57550       10.56200       -0.66580
H         35.36940        9.67760       -0.67400
H         34.98870        8.01990       -1.09010
H         35.65180        8.44150        0.52720
H         31.92590        7.96170       -0.55780
H         31.89340        8.13340        1.21140
H         33.12320        4.78090       -1.08930
H         34.56990        4.05760       -0.77640
H         25.38670        4.79020        0.51870
H         25.69450        4.90010        2.27040
H         21.40820        0.96060        4.11380
H         22.95980        0.21880        3.70880
H         21.45540       -0.48420        3.09320
H         22.75890        1.41230        0.03770
H         22.30800       -0.20530        0.57740
H         23.82880        0.50770        1.12920
H         18.43480        4.69890        2.85940
H         17.15360        4.44440        4.03060
H         16.78830        4.51480        2.28680
H          9.26530        2.71000        5.61860
H          8.76180        2.68640        3.94720
H         11.08790        3.23860        3.28280
H         11.51080        3.40150        4.98800
H         12.38780        5.15780        3.66610
H         11.49670        6.67030        3.74610
H          5.89040       -2.61320        4.49540
H          6.73240       -2.54350        6.05630
H         -2.71700        4.29530        5.70610
H         -2.22840        4.41630        7.43260
H         -7.91470       -1.25400        8.37530
H         -7.86490       -1.19580        6.60640
H         -8.91910        0.80220        8.51940
H         -9.13480        0.78540        6.75760
H        -30.21926      -10.91120        7.37527
H        -28.94476      -10.51980        8.54427
H        -28.72386      -10.15720        6.81707
H        -31.65416       -9.74560        8.95117
H        -32.16036       -8.53050        7.79037
H        -31.41176       -8.05260        9.34497
H        -28.22006       -7.95630        7.30657
H        -28.66866       -7.69280        9.00427
H        -29.76756       -4.68240        9.23047
H        -31.27426       -4.04540        8.99267
H        -22.71755       -4.36582        5.95861
H        -22.43955       -4.23292        7.71191
H        -18.44045       -0.41052        4.12411
H        -18.73155        1.06948        5.04471
H        -20.09565        0.15608        4.38741
H        -19.90085       -0.74892        8.16911
H        -20.97155        0.09538        7.03101
H        -19.46455        0.85038        7.56571
H         -8.96853       -2.79942        3.31948
H         -8.59333       -2.66722        5.07788
H        -10.02133       -4.43722        4.69418
H         -9.28563       -6.02422        4.64378
H         -4.36290        3.01840        2.23220
H         -3.84860        3.20060        3.94000
H          5.94630       -1.54930        0.46610
H          6.08970       -1.56210        2.24200
H         11.42610        3.67630        1.40190
H         11.30820        3.82190       -0.33170
H         11.98090        1.38530        1.20710
H         12.18450        1.71230       -0.53120
H        -30.48920      -10.16970        2.55640
H        -29.31280       -9.16800        3.42440
H        -29.12360       -9.47600        1.68140
H        -32.00010       -8.75430        3.75280
H        -32.72210       -7.58020        2.68960
H        -31.52270       -7.06750        3.91560
H        -30.60290       -4.26350        2.61910
H        -32.23700       -4.06480        3.12530
H         -8.76040       -4.37870       -0.68940
H         -9.80470       -3.00740       -0.67870
H        -24.14950       -3.43130       -0.82940
H        -24.15590       -4.19380       -2.42980
H        -15.35080       -2.11700       -1.59700
H        -16.42070       -3.29420       -2.37780
H        -17.03440       -2.15830       -1.16590
H        -28.05680       -1.63390       -0.90590
H        -28.69160       -2.52450        0.44150
H        -10.28520       -1.76420       -2.41170
H        -10.41390       -2.69260       -3.92270
H          6.15450       -2.47390       -1.59920
H          5.93300       -2.48820       -3.36200
H          4.68491       -1.84754       -4.90718
H          4.15241       -2.16194       -6.57068
H         -8.47610       -1.11670       -0.55110
H         -8.22910       -1.29100        1.19720
H         -8.09590       -1.94690       -4.53110
H         -8.00130       -1.03970       -3.04080
H        -21.88370       -2.22650        0.24950
H        -22.57770       -0.67250       -0.33040
H        -21.46780       -0.70520        1.01180
H         13.34330        0.20820       -2.71970
H         13.17660       -1.07920       -3.89610
H         -9.25670        0.79970        1.46680
H         -9.36270        0.97730       -0.29330
H        -18.71460       -1.43300        0.17720
H        -19.47880        0.08210        0.63070
H        -18.59680        0.01680       -0.86500
H         20.86910        0.78210       -3.32210
H         19.59860        0.69920       -4.50550
H         19.87740        2.20580       -3.57690
H        -12.69750        2.06960       -3.37460
H        -12.04070        0.99170       -2.14960
H         22.87220        1.44390       -3.68810
H         23.03920        2.99650       -4.48310
H         23.43620        1.46420       -5.33560
H          9.86431        2.38536       -8.13588
H         10.13281        1.83666       -6.47528
H          8.96660        2.36760       -2.35870
H          8.62140        2.86210       -3.98610
H          9.39021        3.96006       -5.78778
H          8.80971        4.32136       -7.42408
H         -5.84690        3.40120       -5.24420
H         -5.44130        3.20520       -3.52360
H         11.05220        3.43930       -4.30330
H         11.32870        2.95750       -2.61360
H         -3.27460        4.18020       -1.76460
H         -2.53690        4.36110       -0.15690
H         29.43070        3.17000       -6.60210
H         28.41180        2.36350       -7.75440
H         18.13650        3.52360       -4.30490
H         16.66000        2.88600       -3.62630
H         16.59140        4.19950       -4.81600
H         24.28890        5.06040       -7.77050
H         24.79880        4.29300       -6.25400
H         12.09360        4.95570       -2.08130
H         11.05620        6.35120       -1.92340
H         33.88400        4.45160       -5.65350
H         32.16960        4.65370       -5.54440
H         31.09430        6.92370       -4.97430
H         30.26940        7.93140       -6.14570
H         33.52490        7.38290       -4.39800
H         33.79900        9.10930       -4.21970
H         34.35180        8.30730       -5.68080
H         32.41390       10.75120       -5.53520
H         31.32880       10.05910       -4.31650
H         30.80980       10.19140       -6.01390
H        -28.73170      -10.47020       13.55250
H        -27.13420       -9.81560       13.91530
H        -27.85250       -9.56810       12.30550
H        -30.46790       -9.00030       12.76620
H        -30.08970       -7.29660       12.54290
H        -30.80750       -7.89350       14.06970
H        -27.60380       -6.65050       13.14340
H        -26.78970       -7.57950       14.38660
H        -28.65230       -4.41880       13.46960
H        -30.36000       -4.17720       13.52370
H         -7.24680       -5.08500        8.40570
H         -8.09390       -3.59710        8.63780
H        -20.87770       -4.55970       15.93400
H        -21.39720       -3.80320       14.41500
H        -12.92390       -2.60320       11.93200
H        -14.64840       -2.56870       12.15970
H        -13.67680       -3.74460       13.05990
H        -26.09030       -2.77770       14.77880
H        -25.06270       -1.93900       15.90000
H         -7.62930       -3.18870       11.90850
H         -7.97010       -2.32570       10.39620
H          9.04620       -2.41130       13.59530
H          8.28590       -2.39760       11.97510
H          7.72530       -1.71510        9.71010
H          6.99240       -1.93410        8.10510
H         -6.09080       -2.01020       14.06380
H         -5.55830       -2.47320       15.68080
H         -5.48540       -1.88700       10.19550
H         -5.27460       -2.54600       11.80140
H        -19.65620       -2.46400       12.66980
H        -19.50760       -0.92120       11.85580
H        -20.06370       -0.92570       13.50710
H         15.85990       -1.27640       11.45840
H         15.23220       -0.16390       10.25250
H         -6.22740       -0.47520       16.58050
H         -6.94830       -0.01740       15.04140
H        -16.61290       -1.60880       11.64470
H        -16.18080       -0.19600       12.65630
H        -17.52170       -0.10930       11.55530
H         22.69010        0.56950        7.52760
H         21.93650        2.06790        8.04530
H         21.85820        0.59020        9.05270
H         -9.55330        1.36140       11.77920
H        -10.24240        1.60150       13.38530
H         24.71470        1.22300        7.15980
H         25.82600        1.21900        8.50010
H         25.16360        2.76400        7.86390
H         13.39550        0.93830        7.15380
H         13.71540        1.50560        8.80980
H         11.46460        2.83410       13.06250
H         11.21640        2.19280       11.45310
H         12.86820        3.59850        8.26910
H         12.71540        3.06300        6.60420
H         -2.93360        2.77440        9.52280
H         -2.68450        3.13500       11.25410
H         13.49740        2.81920       10.79510
H         13.80940        3.47290       12.42170
H         -0.99450        3.61320       12.94090
H         -0.63780        3.91160       14.66730
H         31.37080        2.06460        9.04620
H         31.97800        2.93140        7.66920
H         20.50460        3.19630        9.45120
H         19.29580        3.96280       10.47760
H         18.86460        2.60390        9.42250
H         27.48730        3.97110        8.94290
H         27.52170        4.74000       10.54110
H         13.85570        4.70710        9.74250
H         12.74310        6.04180        9.80130
H         35.84300        4.32120        5.26010
H         34.18060        4.50780        5.69720
H         32.57170        7.65480        7.07920
H         32.90910        6.62830        5.69860
H         34.85580        7.19370        4.14080
H         36.17030        7.80720        5.18420
H         35.33000        8.88840        4.09950
H         34.20830       10.46540        5.57830
H         32.86250        9.88640        6.56090
H         32.84930        9.63660        4.79860
H         34.03169        8.66101        1.21099
H         31.41784        2.97313       -1.81315
H         33.77185        1.92575       -1.85714
H         34.23648        0.97540        0.43268
H         24.46202        2.26803        1.75320
H         21.11244        1.00229        1.73355
H         15.22106       -2.88830        4.30446
H         18.94331       -1.27508        0.88238
H         20.37134       -3.16107        1.52444
H         19.68500       -4.71375        3.22528
H         17.55413       -4.46590        4.38568
H          9.47500        1.29359        3.45592
H          9.13671       -0.84514        4.21726
H          6.29457       -0.65739        6.12774
H          9.56319       -2.15037        4.73978
H         11.04790       -4.02856        4.40083
H          7.75817       -6.53150        3.71527
H          6.28804       -4.64289        4.02476
H          1.83339        4.35715        5.72449
H          4.06411        3.55921        5.23836
H          2.01273       -2.63295        6.15786
H         -0.22657       -1.84112        6.64080
H         -2.91979        2.51767        7.89324
H         -4.55064        8.23052        7.51537
H         -2.85691        6.51571        7.44819
H         -5.74099        3.63130        6.56102
H         -7.46577        5.32219        6.74240
H        -30.47623       -8.53124        6.92762
H        -29.54129       -6.64747        6.61883
H        -28.83782       -4.38976        7.12172
H        -21.56584       -1.70574        6.47426
H        -18.25302       -0.35844        6.47017
H        -12.13418        3.46561        5.68347
H        -17.01222        1.78929        4.43470
H        -17.98761        3.72372        5.58313
H        -16.59878        5.32801        6.71060
H        -14.17183        5.08818        6.76954
H         -4.36969        0.92243        4.27806
H         -7.17253        1.99324        4.01728
H         -9.09827        3.44322        4.16841
H         -6.67256        6.76194        3.38062
H         -4.76139        5.29736        3.23579
H          1.92094       -2.54093        2.24150
H         -0.41507       -2.35693        2.83072
H          0.02484        4.15726        2.25218
H          2.39246        3.99017        1.80806
H          5.96833        0.52718        2.58127
H          9.19728       -4.63994        0.29436
H          7.09929       -3.45113        0.36142
H          8.92621       -0.24072        2.28676
H         11.06536       -1.36365        2.10627
H        -31.26863       -8.28614        1.32305
H        -31.00917       -6.57067        0.00938
H        -30.59972       -4.10350       -0.26076
H        -26.40763       -4.87441       -1.54751
H        -27.53714       -4.10614       -0.07147
H          8.26248       -6.33463       -2.99669
H          7.55720       -4.80890       -7.66799
H          6.51445       -4.67273       -2.94521
H        -31.42611       -2.72954        0.60449
H          5.43529       -3.68469       -7.41129
H         17.40362       -3.99602       -3.33136
H        -23.41739       -1.22821       -2.46021
H         19.53347       -3.64984       -2.19680
H        -19.01660       -2.84901       -3.06742
H        -20.07047       -2.78546       -1.69716
H         15.03277       -2.62253       -3.98636
H          1.75253       -2.66823       -1.40552
H        -16.64765       -1.69318       -4.10261
H         11.11790       -3.28703       -2.54366
H          0.02143       -2.70113       -4.94812
H         -0.49748       -1.94972       -0.86725
H         -2.34740       -2.37488       -4.62135
H          9.34626       -1.63543       -2.38804
H          9.44801       -1.67496       -5.63223
H         20.11146       -1.52301       -1.24125
H          7.30780       -0.59783       -5.31571
H        -20.74357       -0.18968       -1.56428
H        -15.78843        0.42229       -3.98141
H          7.05079       -0.42853       -1.76344
H        -11.62665       -1.38348       -4.62180
H          4.33426        0.48249       -5.22419
H         18.56195        0.37734       -1.34078
H        -12.76998       -0.54275       -2.69109
H          8.74542       -0.92292       -3.64676
H         -9.45835       -0.71511       -5.37847
H         16.02650        1.08926       -2.36487
H        -14.30365       -0.23822       -0.61147
H          9.62056        1.41125       -4.82161
H        -16.15129        0.32160        1.45897
H         13.20175        2.05867       -3.94418
H         -8.40334        1.73545       -5.19403
H         11.77350        2.19837       -5.07646
H         21.30517        1.07516       -5.87047
H         29.69110        1.67716      -10.16846
H         31.96548        0.68711      -10.40031
H         15.85369        0.54016       -6.10713
H         -5.98197        0.85739       -3.74413
H        -17.50975        2.15797        2.35412
H         -3.07200        2.26277        0.44582
H         -7.94796        2.17551       -2.36840
H         16.60420        2.65799       -6.58329
H         -6.00310        3.72011       -1.45094
H          3.65957        3.59992       -2.01469
H        -14.18256        3.58163       -2.27691
H         -9.90370        3.44062       -1.67671
H          0.85372        3.77152       -5.73906
H         20.80100        3.61972       -5.53217
H         -7.73273        5.39008       -1.15772
H          1.35777        4.30454       -1.77721
H         -1.50407        4.09379       -5.32515
H        -17.44204        4.34952        1.37325
H         19.20343        3.82601       -6.57245
H         23.50849        2.11519       -7.56376
H        -16.04398        4.82943       -0.56561
H         32.07771        3.16693       -7.12869
H         28.49025        4.67677       -6.75611
H         -7.21242        5.01282       -5.37459
H         -3.43217        5.98685        0.95544
H         26.74894        5.67058       -7.63772
H         -9.11847        6.30584       -4.64894
H         31.09197        4.72751       -7.84533
H         -5.12459        7.69814        1.17811
H         31.62524        7.21367       -7.82025
H         32.59072        8.69679       -6.62613
H        -28.98734       -8.51234       14.86508
H        -28.13545       -5.56251       14.13035
H        -27.68318       -4.35751       15.99706
H        -23.32461       -5.20915       15.81236
H        -25.03096       -3.97446       17.15665
H         10.70547       -6.20850       11.58518
H         10.73700       -4.89644        8.58539
H          9.04334       -4.60160       12.27578
H          8.74808       -3.73821        9.31076
H        -28.73479       -2.91736       15.41810
H         19.12936       -4.09948        8.60664
H        -20.12446       -1.60797       15.71349
H         20.37102       -3.68751        6.54976
H        -15.80113       -3.29164       14.64940
H        -17.44652       -1.26447       15.29776
H         17.41841       -2.78829       10.42592
H          4.50488       -2.80589       13.52002
H        -14.01950       -0.77544       13.35183
H         13.37751       -3.05841       10.82142
H          3.18067       -2.74810        9.78146
H          2.19315       -2.25456       13.96880
H          0.84176       -2.52018       10.35602
H         11.67947       -1.44925       11.46646
H         11.67359       -1.67916        6.07978
H         20.36507       -1.52916        5.49335
H          9.56439       -0.64525        6.65817
H        -17.91962       -0.52784       14.04835
H        -12.38388       -0.04209       14.29007
H          8.60094       -0.94037       13.84526
H         -8.37749       -1.86532       12.70288
H          7.21434        0.37206        9.91680
H         19.11782        0.35128        6.45841
H         -9.69160       -0.81738       13.86753
H         11.55944       -0.94305       13.08068
H         17.44196        0.98571        8.64971
H        -11.99527       -0.45411       10.52351
H         12.14274        0.83716       11.58470
H        -14.34722       -0.01066        9.00768
H         16.70708        0.32273       12.71738
H         14.89217        2.19042       12.74058
H         23.98550        0.80740        9.73667
H         33.33626        1.20695       10.84925
H         35.54962        0.22235       10.26539
H         19.01334        0.37605       12.13044
H         -0.36657        1.90003       15.40198
H        -16.07099        1.69153        8.61757
H         -5.93097        1.66753       10.36243
H         19.90167        1.57843       10.19033
H         -3.89596        2.44171       13.64058
H          5.88194        3.52369       12.42927
H        -11.83538        3.27611       12.37968
H         -7.92992        3.02826       10.48159
H          3.68010        3.74612        9.00338
H         24.06904        1.48490       11.09315
H         -5.94777        3.70880       13.90834
H          3.56314        4.07466       12.80845
H          1.33487        3.96170        9.53043
H         22.34022        3.55513       11.19958
H        -16.01421        3.80257        9.76330
H         26.69408        1.79484       10.59551
H        -14.22936        4.35102       11.33045
H         34.67973        2.99200        7.36146
H         31.84746        4.05583       10.29736
H         -3.58797        5.11202       10.69437
H         -1.68079        5.85460       14.59238
H         29.79340        5.35441        9.64933
H         -5.56897        6.49025       10.70599
H         33.98490        4.47160        8.40890
H         -3.70710        7.15400       14.75390
H         33.68392        5.19004        6.90369
H         34.86900        8.49728        6.67059
H         -3.07956        1.51160       11.80446
H        -28.34234       -2.90456       10.08633
H        -29.30091       -1.22679        6.43689
H        -31.26899       -0.95450        7.93912
H        -29.96618       -0.72513       -2.71313
H        -32.22092        0.18847       -2.17234
H        -26.30438       -1.18455       18.29060
H        -28.60271       -0.25495       18.54170
H         -5.08257        1.21385       12.05167
H         -6.20832        0.23092       10.80093
H         16.68668        0.83059        3.09220
H         17.62646        2.12424        1.90004
H         12.42480        2.37082        4.13476
H         16.39909       -0.14850        1.43999
H        -11.37629        1.27090        3.63737
H        -11.19363       -0.90298        5.77220
H         -9.83973       -1.92918        4.39353
H         13.87298       -0.92514        4.35021
H         13.75701       -0.58423        2.49909
H         14.41408        1.18699        4.47313
H         22.06953        2.57319        3.38129
H         20.13220        4.01819        2.57034
C         29.57889        4.69190        1.21078
H         29.83037        2.41893        1.56568
H         29.61293        3.01637       -0.22362
H         27.94877        4.95545        0.05139
H         29.61497        5.02974        2.66360
H         32.08759        4.33410        0.82783
H         32.02299        6.75250       -0.79052
C         -7.57593       -0.21923        4.20307
H         -6.53077        1.24796        3.53910
C        -14.87032       -1.32029        5.78349
H        -26.37399       -2.02982        7.90901
H        -29.46742       -6.32258        2.39661
H        -29.21641       -7.29275        0.89564
H        -25.90798       -4.56587        8.42433
H         -8.02478        0.29887        3.32621
H         -6.78997       -2.08790        2.73135
H         -6.16955       -2.29874        4.33607
H        -18.19969       -2.52466        6.92079
H        -17.38689       -3.39932        5.72349
C        -14.78563       -2.45429        5.58200
H        -15.30974       -0.75555        4.72516
H        -15.35037       -2.87493        4.77637
H        -14.91946       -3.05011        6.46062
H        -13.74871       -2.43492        5.31872
