# Supplementary material for: Functional D- and L‑Naphthalenediimide-Peptides: Microwave-Driven Synthesis, Supramolecular Aggregation, and Multiphoton Fluorescence Lifetime Imaging Microscopy in Living Cells
Source: ACS Bio Med Chem Au. 2025 Jul 18;5(6):947–65. doi: 10.1021/acsbiomedchemau.5c00064 (PMC12715529; doi:10.1021/acsbiomedchemau.5c00064)
Supplement: Supplementary file 4 [file bg5c00064_si_004.xyz]

284

C        -19.96864        9.15027        2.54054
C        -20.09584        8.01162        3.51767
N        -18.87150        7.30466        3.97806
C        -21.40214        7.47600        4.01109
O        -22.37064        8.13805        4.41742
N        -21.55184        6.13429        3.81442
C        -17.59170        7.69919        3.62943
C        -16.32020        6.80570        4.16842
O        -17.35560        8.73221        2.98514
C        -16.50900        5.37703        4.84140
C        -17.90440        4.77511        5.38881
C        -19.04580        4.37143        4.67815
N        -20.04550        3.91112        5.55553
C        -19.36420        3.73896        6.70126
N        -18.15250        4.28106        6.67782
N        -14.96210        7.30953        3.82779
C        -13.70440        6.69059        4.16249
C        -12.20070        7.43472        3.47131
O        -13.60900        5.70427        4.90577
N        -10.60960        6.98392        3.85231
C         -9.41294        7.58720        3.27435
C         -7.75810        6.79588        3.50875
O         -9.44178        8.66163        2.64916
C         -7.82243        5.35554        3.88365
C         -6.67884        4.40753        3.78418
C         -9.09825        4.69173        4.28859
N         -6.40376        7.40847        3.09675
C         -5.05823        6.92914        3.50557
C         -3.52074        7.44982        2.72635
O         -4.83162        6.16814        4.46205
C         -3.69818        8.32790        1.53637
N         -2.13687        7.01329        3.10049
C         -0.90283        7.45744        2.50134
C          0.65314        6.65316        2.84223
O         -0.77780        8.46121        1.76661
C          0.77255        5.32778        3.25447
C         -0.33165        4.44297        3.77232
C         -1.67536        4.46768        3.48220
C         -2.26900        3.48384        4.22729
C         -1.23789        2.75963        4.81137
N         -0.05667        3.33112        4.55836
C         -3.61853        3.19076        4.37541
C         -3.90396        2.07830        5.17361
C         -2.88721        1.30288        5.74466
C         -1.53518        1.61713        5.57473
N          1.94199        7.28025        2.45586
C          3.25308        6.73545        2.64641
C          4.66467        7.43791        1.84719
O          3.54742        5.80400        3.41219
N          5.99625        6.96976        2.13579
C          4.48383        8.51290        0.77407
C          3.04281        8.87538        0.53125
C          2.55135       10.03210       -0.30127
N          1.17171        9.99347       -0.35027
O          3.17014       10.96790       -0.81052
C          7.15780        7.36432        1.50337
C          8.48079        6.51734        1.82646
O          7.34282        8.29939        0.71205
N          9.88471        6.97022        1.40493
C          8.41965        5.06376        2.27703
C          7.35536        4.20980        2.91377
C          6.04883        4.10709        2.44732
C          5.14335        3.20307        3.01220
C          5.56865        2.33747        4.00902
C          6.89603        2.33051        4.41155
C          7.77614        3.25360        3.85560
I          4.25073        1.02787        4.91945
C         11.44390        8.57336        0.26961
C         10.10000        8.12046        0.73699
C         11.04635        6.14814        1.61375
C         12.40000        6.60826        1.14432
C         12.57300        7.79641        0.47947
C         12.90560       10.17050       -0.86777
C         11.62730        9.77438       -0.41675
C         13.91120        8.22703        0.04811
C         14.06590        9.41706       -0.61669
C         13.56060        5.85161        1.39122
C         14.85170        6.27088        0.97845
C         15.04940        7.47735        0.29865
C         15.40231        9.91628       -1.05116
C         16.43262        7.94133       -0.09867
N         16.60250        9.18146       -0.74005
O          9.25033        8.98356        0.50847
O         11.10888        5.05895        2.19554
O         15.29781       11.02557       -1.56869
O         17.34992        7.17245        0.21153
C         17.98500        9.72409       -1.15441
C         17.90740       11.06360       -1.86949
C         19.32250        9.25606       -0.43446
O         19.10220        8.68163        0.64271
C         18.81110       11.93230       -2.70720
C         18.79970       13.88950       -4.18547
C         18.14120       12.85500       -3.53468
C         20.17900       12.10070       -2.55789
C         20.86660       13.12450       -3.22290
C         20.16710       14.02290       -4.01644
I         21.08450       15.66120       -4.88364
N         20.50510        9.72051       -0.96783
C         21.82740        9.21517       -0.67712
C         23.28360        9.99521       -1.30856
C         21.93710        7.83997       -0.01767
C         23.31860        7.22917        0.00966
C         23.51910        5.83466        0.55870
N         24.81730        5.42789        0.33935
O         22.72910        5.11627        1.17297
N         24.59180        9.54110       -0.94274
O         23.01510       10.96390       -2.04117
C         25.89440       10.07750       -1.44451
C         27.45200        9.33522       -1.00597
C         25.76270       11.20510       -2.46961
C         26.87130       12.00630       -3.10743
C         28.17480       11.65190       -3.35417
C         28.78200       12.70960       -3.96890
C         27.78340       13.63370       -4.22833
N         26.61590       13.23320       -3.70970
C         29.42360       14.96950       -5.34660
C         28.09470       14.80140       -4.94614
C         30.10970       12.86240       -4.33561
C         30.41200       14.03160       -5.03507
N         28.69560        9.96703       -1.32681
O         27.32750        8.29514       -0.32910
C         30.04930        9.35358       -1.28284
C         31.59110       10.18740       -1.61621
C         30.18340        7.87742       -1.09137
N         32.88650        9.52829       -1.54105
O         31.41940       11.39170       -1.86157
C         34.20200       10.06160       -2.06756
C         35.83000        9.39696       -1.60213
C         34.23780       10.98080       -3.23976
C         35.52140       11.44520       -3.85578
C         33.03050       11.42580       -3.97630
N         37.00550       10.10600       -2.01962
O         35.85260        8.37215       -0.90414
C         38.50930        9.46229       -1.93240
C         39.96310       10.32810       -2.45225
N         41.18040        9.68690       -2.13302
O         39.86610       11.41440       -3.04369
C         42.53160       10.08750       -2.51303
C         43.69340        9.08903       -1.98146
N         44.97320        9.41934       -2.29781
O         43.39630        8.09845       -1.30279
C         42.74310       11.31150       -3.50174
C         44.10030       12.04240       -3.99095
C         45.45930       11.86710       -3.69305
N         46.26350       12.66900       -4.50797
C         45.37490       13.19370       -5.36912
N         44.12450       13.12260       -4.90682
C         46.05350        8.55956       -2.13107
C         47.18710        8.93982       -3.00811
N         46.77890        9.05824       -4.30280
O         48.35810        9.09632       -2.64433
C         45.86010        7.12743       -1.68529
C         47.04250        6.20881       -1.31442
C         46.61740        4.91001       -0.71035
C         48.40370        6.34591       -1.87510
H        -20.97504        5.81724        3.00316
H        -21.02074        5.58720        4.51159
H        -12.28740        8.50447        3.69728
H        -12.30620        7.28793        2.38669
H         -6.00531        4.62290        2.95506
H         -7.03239        3.38504        3.63036
H         -6.14975        4.36521        4.73998
H         -9.79446        4.62763        3.44723
H         -9.54317        5.18253        5.15684
H         -8.92828        3.65642        4.60826
H         -4.72931        8.33906        1.17806
H         -3.07854        7.99810        0.69638
H         -3.41629        9.35634        1.78546
H          4.92935        8.17088       -0.16553
H          5.04064        9.40965        1.06449
H          2.63396        9.15314        1.50220
H          2.53584        7.98507        0.13778
H          0.69684        9.24040        0.19902
H          0.56769       10.63860       -0.80373
H          9.18226        5.03945        3.06584
H          8.78680        4.46370        1.43968
H         17.52480       11.76470       -1.11633
H         17.13390       10.85440       -2.62230
H         21.27000        7.14236       -0.54188
H         21.56980        7.90995        1.01265
H         23.96090        7.85544        0.62913
H         23.70700        7.20166       -1.01530
H         25.42970        6.08047       -0.17879
H         25.11490        4.48299        0.44985
H         25.15840       11.98010       -1.98244
H         25.19060       10.81120       -3.32111
H         29.45060        7.32703       -1.69099
H         30.03620        7.61610       -0.03826
H         31.16830        7.50553       -1.38642
H         36.11410       10.60600       -4.22503
H         36.09320       12.07150       -3.16695
H         35.34870       12.07920       -4.73255
H         32.26470       10.65360       -4.05357
H         33.26810       11.71250       -5.00456
H         32.65730       12.34100       -3.51572
H         38.51120        8.54540       -2.54077
H         38.70050        9.18391       -0.88801
H         45.77830        8.80673       -4.43209
H         46.91920        9.94493       -4.77174
H         45.27200        6.59980       -2.44798
H         45.28740        7.14518       -0.75161
H         45.94100        4.37060       -1.38021
H         46.10880        5.08049        0.24340
H         47.47470        4.25991       -0.50721
H         48.38800        6.53055       -2.94854
H         48.99360        5.43724       -1.71356
H         48.94620        7.14510       -1.37054
H        -10.48472        6.26305        4.51109
H         -2.14833        5.10808        2.82553
H          0.82749        3.02648        4.86608
H         -4.35848        3.75411        3.92805
H         -4.88874        1.82241        5.34611
H         -3.14295        0.47609        6.30683
H         -0.78986        1.03698        5.99061
H          5.74136        4.71032        1.66848
H          4.16357        3.18020        2.68889
H          7.22622        1.65006        5.11368
H          8.76722        3.23621        4.14281
H         12.99159       11.04847       -1.40330
H         10.81448       10.38389       -0.59797
H         13.46881        4.95466        1.89329
H         15.66541        5.67066        1.18494
H         18.30065        9.02648       -1.90181
H         18.27849       14.54803       -4.78522
H         17.12167       12.75814       -3.66195
H         20.70244       11.45777       -1.94334
H         21.89016       13.21027       -3.12293
H         20.44340       10.46674       -1.60703
H         21.95381        9.90593        0.13020
H         28.61594       10.74937       -3.11780
H         25.75479       13.70894       -3.74704
H         29.68201       15.80962       -5.88738
H         27.37294       15.50482       -5.16814
H         30.82791       12.15765       -4.10643
H         31.38569       14.20738       -5.32842
H         36.90385       11.01893       -2.37384
H         45.14494       10.31645       -2.66515
H         46.39028        8.73324       -1.13041
H         47.49243        6.83345       -0.57126
H        -15.84885        5.37154        5.68347
H        -16.35378        4.74692        3.99065
H        -19.13927        4.40734        3.65102
H        -18.93353        9.34173        2.34876
H        -20.42301       10.02676        2.95311
C        -20.74876        9.10808        1.51752
H        -20.29439        8.23159        1.10494
C        -20.65837        9.91718        0.82319
C        -21.78388        8.91661        1.70929
H        -19.62326       10.10864        0.63141
H        -21.11274       10.79366        1.23576
H        -21.14873        9.65833       -0.09193
H        -21.87426        8.10751        2.40362
H        -22.27423        8.65776        0.79417
H        -22.23825        9.79310        2.12187
H        -16.27788        6.95920        2.71740
H        -14.91823        8.15274        3.32151
H         -7.85580        6.14556        2.25239
H         -6.43392        8.19442        2.50462
H         -3.45085        8.09979        3.81502
H         -2.06271        6.35617        3.82983
H          1.89028        8.16312        2.02331
H          5.24844        8.10689        2.88736
H          6.08647        6.30307        2.85456
H         24.63815        8.80083       -0.29537
H         28.64969       10.90973       -1.60689
H         32.90970        8.64659       -1.10366
H         33.84650        8.96561       -2.73312
H         41.10885        8.87030       -1.58779
H         42.38121        9.40526       -3.52319
H         42.16749       12.10025       -3.06420
H         42.53337       10.78959       -4.41197
H         25.66624        9.61637       -2.55318
H         30.15039       10.14815       -0.46504
H        -18.97645        6.51717        4.55951
H        -20.06012        8.75439        4.52052
H          7.84684        6.13294        0.86386
H          0.71254        6.57873        1.54021
H          1.16926        4.80867        2.40710
H          1.31896        5.47545        4.16252
H         45.81909       11.22877       -2.96634
H        -21.00077        3.75498        5.37574
H        -19.74498        3.23560        7.51775
H         45.62951       13.60372       -6.28131
H         47.23632       12.81322       -4.46256
