# Supplementary material for: Functional D- and L‑Naphthalenediimide-Peptides: Microwave-Driven Synthesis, Supramolecular Aggregation, and Multiphoton Fluorescence Lifetime Imaging Microscopy in Living Cells
Source: ACS Bio Med Chem Au. 2025 Jul 18;5(6):947–65. doi: 10.1021/acsbiomedchemau.5c00064 (PMC12715529; doi:10.1021/acsbiomedchemau.5c00064)
Supplement: Supplementary file 5 [file bg5c00064_si_005.xyz]

1712

C         29.00430       12.13800       -8.06406
C         30.34470       12.51530       -8.19269
I         23.38270       12.80320       -7.09111
C         20.76810       11.36450       -6.86754
C         28.73140       11.01130       -7.26886
C         46.56369       10.35937       -9.15353
C         31.37520       11.80610       -7.56485
C         19.86440       10.42830       -6.37435
C         22.05010       11.41120       -6.33776
N         27.56400       10.41620       -7.00652
N         45.31179        9.90357       -9.13015
C         29.77400       10.35230       -6.63143
C         31.11210       10.70000       -6.75159
N         47.40859        9.65810       -8.37327
C         20.21770        9.51793       -5.36280
C         22.41240       10.56620       -5.29883
C         27.85900        9.35133       -6.16756
C         34.08235        9.28877       -6.35518
C         36.56735        9.11911       -6.51766
C         45.20949        8.93631       -8.11332
C         29.20250        9.37368       -5.86305
C         19.11760        8.69437       -4.74755
O         16.42340        8.81773       -4.50299
C         21.48320        9.65092       -4.79543
C         26.77960        8.51677       -5.52255
O         23.93470        7.83522       -5.99839
C         46.52319        8.86143       -7.64633
C         35.26955        8.39240       -6.35026
O         32.27615        7.45827       -7.04136
C         44.00760        8.34530       -7.51634
O         41.04835        8.12719       -7.56451
O         49.73625        6.09032       -6.90028
N          2.58589        8.34533       -2.78658
O          4.67309        8.80235       -3.56193
C         13.94690        7.91994       -3.96353
C         16.48390        7.66460       -4.06848
C         19.02290        7.22926       -4.34182
C         24.23100        6.92121       -5.21152
N         21.48740        6.72608       -4.68944
C         26.83740        6.98652       -5.36854
C         32.52175        6.74674       -6.05207
N         29.62170        6.60692       -5.62770
C         35.21855        6.92905       -6.06678
C         41.15875        7.15246       -6.80804
N         38.06025        6.77160       -6.50347
C         43.78195        7.05187       -6.81271
C         48.72505        6.55994       -6.36093
N         46.29865        6.50470       -6.58686
C        -18.72325        9.04922       -1.62673
C          3.91510        8.02308       -2.98304
C         12.65110        7.50219       -3.56519
C         15.10190        7.16128       -3.70148
C         20.32630        6.34762       -4.04826
N         17.61510        6.78917       -3.93827
C         22.81540        6.25160       -4.38973
C         28.38940        6.16499       -5.02328
N         25.53610        6.35373       -5.03310
C         30.99755        6.24510       -5.23000
C         36.89145        6.16478       -5.86409
N         33.87645        6.29457       -5.63994
C         39.66925        6.39457       -6.09040
C         45.01695        6.12041       -6.27563
N         42.42225        6.55814       -6.46773
C         47.43485        5.85489       -6.10370
N         48.76375        7.79043       -5.77656
C        -19.24195        7.80399       -0.98930
C          4.17858        6.62444       -2.47327
C         12.44360        6.29838       -2.88303
O         10.30164        6.70775       -2.65054
C         14.91930        5.97279       -3.03866
C         17.37372        5.61224       -3.24221
C         22.98750        5.21555       -3.27584
O         20.12350        5.39677       -3.28033
C         31.22695        5.48686       -3.96795
O         28.25640        5.15508       -4.29837
O         36.95445        5.10750       -5.21301
C         47.29935        4.80029       -5.03882
O         44.76305        5.08357       -5.64936
C         49.90515        4.39223       -4.59439
C        -18.24669        6.84279       -0.54624
O        -16.16789        5.32048       -1.51504
O         -8.33331        5.43724       -1.82713
C         -2.52985        5.93111       -1.62051
O          0.36259        5.47375       -2.44326
C          5.56166        6.02198       -2.47985
C         11.04275        5.89142       -2.38646
O          8.38244        5.17544       -3.19465
C         13.57760        5.54685       -2.61902
C         16.04540        5.19500       -2.81300
O         18.05091        4.81937       -2.96404
C         24.42470        4.89595       -2.96342
C         48.48525        4.00387       -4.48404
C        -18.53219        5.48237        0.03565
N        -20.51129        4.52149       -0.72607
C        -16.34439        4.60031       -0.52448
C        -11.02799        4.32638       -0.72158
N        -13.75889        4.07100       -0.45712
C         -8.28760        4.41046       -1.13030
C         -2.40695        4.45042       -1.47484
N         -5.29008        4.31025       -1.23911
C          0.21677        4.44416       -1.75062
C          5.64844        4.59622       -1.92669
N          2.86505        4.27299       -1.72793
C          8.15511        4.55015       -2.14822
C         13.41670        4.36587       -1.94130
N         10.88000        4.61384       -1.83029
C         15.85660        3.99719       -2.12434
C         24.89660        3.75661       -2.09381
C         48.09385        2.91934       -3.53676
C        -19.92679        5.07291        0.38699
C        -15.10789        3.65780       -0.00475
N        -17.57249        4.47424        0.07974
C        -12.50319        3.45136       -0.16525
C         -6.61984        3.76299       -0.70247
N         -9.47234        3.69084       -0.69453
C         -3.98459        3.62701       -1.19117
C          1.55127        3.75370       -1.23362
N         -1.04651        3.82115       -1.44039
C          4.17089        3.79125       -1.36378
C          9.48974        4.07649       -1.42343
N          6.96500        4.05715       -1.65671
C         12.06370        3.83913       -1.56067
C         14.57440        3.61093       -1.67692
O         24.26230        2.87687       -1.51047
N         26.27930        3.75741       -2.06622
O        -20.61189        5.25373        1.34480
C        -15.31367        2.73527        1.04520
O        -12.38259        2.36914        0.42920
C         -6.61510        2.87235        0.49283
C        -17.74567        2.24390        1.25695
O         -3.83513        2.40665       -1.01736
C          1.67891        2.64862       -0.18413
C          7.28921        1.83237        0.16674
O          4.42037        2.78267       -0.68020
C          9.57439        2.77643       -0.64702
C         -0.72080        2.29560        0.76056
O         12.15790        2.71734       -1.05621
C        -16.38157        1.97445        1.45084
C         -7.88252        2.45464        1.16920
C         -5.37960        2.41288        1.18112
C          0.56226        1.89117        0.48284
C          6.59995        0.82333        0.85589
C          8.67188        1.83646        0.10166
N        -18.55567        1.25713        1.82558
C         -1.35184        1.25097        1.37689
C         -2.68064        1.13167        1.75322
N        -16.39997        0.77241        2.19653
N          0.79155        0.65922        1.08266
C          7.30563       -0.19500        1.48419
C          9.35066        0.78819        0.75477
C        -17.66977        0.50742        2.50186
C         -0.37736        0.29646        1.62332
C         -3.00739       -0.03651        2.44567
I          6.36879       -1.74044        2.48828
C          8.68801       -0.21785        1.44051
C         -0.71130       -0.86359        2.34286
C         -2.04121       -1.00008        2.75018
C         29.59470       16.07380       -1.62506
C         29.57190       18.06770        2.14552
C         30.67500       17.84070        1.31321
C         30.83910       16.18520       -2.25670
I         23.86538       18.25470        1.97575
I         24.25040       15.96710       -1.87434
C         21.27008       17.44470        3.21380
C         21.72570       15.36970       -0.39549
C         47.52520       15.83220       -0.23478
C         46.78614       18.82644        5.40515
C         29.32450       17.12730        3.16567
C         29.40970       14.98130       -0.75720
C         31.86160       15.25200       -2.05424
C         31.49960       16.72110        1.46277
N         46.46380       15.43100        0.46330
N         45.76760       18.46010        5.85552
C         22.56198       16.99530        2.97211
C         22.95290       14.82280       -0.74151
C         20.39038       16.64980        3.94611
C         20.83270       14.61180        0.35421
N         28.39080       14.70890        0.07745
N         28.44320       17.17100        4.20181
N         48.26390       14.81730       -0.71154
N         47.71720       18.21730        4.86333
C         30.14090       16.00350        3.25298
C         30.43300       14.05300       -0.61117
C         31.23030       15.74670        2.42552
C         31.67720       14.14290       -1.22755
C         46.25220       14.07500        0.17677
C         45.80180       17.09770        5.48675
C         36.92870       15.69590        5.25864
C         37.30980       12.77580        0.02690
C         34.79320       12.67410        0.09186
C         34.88709       16.47470        5.21940
C         28.68080       13.46080        0.60593
C         28.53360       15.91490        4.77558
C         23.28190       13.53430       -0.34819
C         22.97458       15.76230        3.45302
C         20.78218       15.40440        4.45789
C         21.14070       13.30850        0.78144
C         47.06570       16.97190        4.84077
C         47.36770       13.74660       -0.62574
C         29.61920       15.23200        4.25601
C         29.94040       13.06390        0.19872
C         44.59900       16.02490        5.53243
C         44.90070       13.19850        0.41852
O         49.71320       13.85380        5.31706
O         50.51700       11.03700        1.11714
C         36.07790       12.72090        0.88793
O         42.16520       13.90460        1.85740
O         42.00050       17.10060        7.53257
C         27.47220       15.27690        5.65168
C         27.68060       12.57070        1.31363
O         33.46690       13.80630        2.58583
O         33.23740       17.41640        7.64926
C         22.07708       14.96490        4.16989
C         22.36030       12.77300        0.37800
C         20.01790       12.48040        1.34675
C         19.73038       14.45020        4.96892
O         24.58040       16.58060        7.31859
O         24.98230       13.49920        2.73737
O         16.99452       15.18917        5.58815
O         17.32244       12.78174        1.71719
C         49.39810       10.92190        0.58776
C         48.55060       13.59360        4.95764
C         44.70260       12.22970        1.66186
C         44.33310       15.18670        6.85248
C         42.15100       12.67660        2.03839
C         41.86950       15.88360        7.29888
N         46.73870       14.19320        6.50978
N         47.16990       11.43300        1.44597
C         35.90060       15.78470        7.06896
C         36.16060       12.34730        2.33776
C         33.32120       16.17240        7.56059
C         33.57230       12.58510        2.79865
N         39.02670       12.61190        2.47395
N         38.74570       16.12160        7.36495
C         27.50840       15.44590        7.22119
C         27.80540       12.31260        2.84485
C         25.23650       12.33460        3.08632
C         24.89270       15.37460        7.42438
N         30.34020       15.95650        7.60286
N         30.63670       12.40820        3.08297
C         19.90706       11.50118        2.54692
C         19.63130       13.93560        6.31130
C         17.04783       14.09526        6.16744
C         17.43077       11.78980        2.35910
N         22.45340       11.84680        3.20100
N         22.06980       14.79370        7.22275
C         14.50250       14.38523        6.16214
C         14.84721       12.06789        2.38787
O          5.38985       12.43150        2.45047
O          5.00567       14.39192        6.66397
N          3.31082       11.55750        2.37231
N          3.55105       12.76602        6.05256
C         48.16530       10.47030        1.31225
C         47.49190       13.14770        5.95774
C         45.93830       11.16410        1.99587
C         45.56140       14.05190        7.20045
N         48.13750       13.54700        3.66375
N         49.23440       11.01320       -0.76640
C         40.20440       15.20800        7.18262
C         40.56290       11.84300        2.30732
C         37.53260       15.49090        7.84295
C         37.84450       11.86540        2.89578
N         42.97000       14.96960        7.37732
N         43.35200       11.89570        2.18057
C         31.71440       15.31910        7.55957
C         31.98380       11.75180        3.00528
C         29.40820       11.70900        3.38933
C         29.13870       15.21870        7.98879
N         34.58570       15.47240        7.76909
N         34.86080       11.91160        3.00566
C         23.81430       11.32180        3.28207
C         23.46270       14.28800        7.39624
N         26.20820       14.97800        7.88440
N         26.52900       11.88950        3.50874
C         15.63400       13.62633        6.52038
C         15.99051       11.31379        2.71861
C         13.53191       11.70859        2.79765
C         13.18784       14.05927        6.55638
N         18.17580       13.37285        6.63213
N         18.52215       11.06005        2.87213
C          4.60601       11.55790        2.83429
C          4.45147       13.30752        6.91707
C        -17.81493       14.37212        7.65808
C        -18.19630       12.28780        4.32704
C         49.26450       10.65330        4.74487
C         50.34600        8.07350        1.05230
C         47.86100        8.98030        1.19279
C         46.97000       11.72020        5.65266
O         45.77660       10.28090        2.84699
O         45.48590       13.36580        8.23392
C         31.77560       13.97350        6.81488
C         32.01100       10.34820        2.42784
O         37.51050       14.95640        8.96902
O         37.90770       10.97200        3.75985
C         23.62850       12.77280        7.07417
C         23.98570        9.80114        3.17729
O         29.33680       10.76420        4.19946
O         29.08380       14.62390        9.08665
C         17.81076       12.08814        7.28942
C         18.20394        9.85906        3.51067
C         15.35830       12.45423        7.17823
C         15.76081       10.14354        3.39594
O         20.57760       13.60760        8.56764
O         21.12830       10.11254        4.30247
C         12.87144       12.90947        7.29470
C         13.27061       10.52519        3.49670
C          4.55538       12.61352        8.28227
C          4.79686       10.53640        3.94100
O         10.78981       13.48151        7.32559
O         11.00720       11.02135        3.76696
C        -18.67170       11.53530        5.53700
C        -18.36843       13.91352        8.99507
C         48.03580       10.53910        5.61490
C         48.98300        8.00230        1.65628
C         25.32480        9.24092        2.70512
C         24.99770       12.11650        6.86269
C         16.45720       11.72963        7.61235
C         16.88232        9.42667        3.79976
C         14.37591        9.72793        3.74797
C         13.95004       12.07217        7.52525
O         18.82201        8.85149        4.01362
O         18.58819       11.33601        7.68866
C         11.95218       10.10103        3.95894
C         11.50326       12.60499        7.61196
C          5.99647       12.27612        8.70268
C          6.21340       10.27110        4.40207
O          9.11076       13.15279        9.62462
O          9.16466       10.65190        5.17217
C         -1.84746       12.24962       10.71738
C         -1.98325        9.96960        5.48789
O          1.10850       13.79492       11.96908
O          0.99010       11.00840        6.24041
O         -7.18678       14.19352       13.18788
O         -7.58270       11.32360        7.44084
C        -17.58330       10.58680        6.13248
C        -17.24823       13.30832        9.94532
C        -20.09840       11.09060        5.52906
C        -19.70573       13.23122        8.84911
O        -15.32173       14.86992       12.33298
O        -15.38210       11.50790        8.00848
C         47.39720        9.16689        5.47627
C         48.51870        6.64493        2.08208
C         25.52510        7.75293        2.92174
C         24.94310       10.58410        6.94068
C         16.13100       10.52593        8.25427
C         14.14811        8.56987        4.44339
C         13.67224       10.92117        8.21451
C          6.38311       12.04822       10.20498
C          6.40473        9.47809        5.70230
N         11.06581       11.38229        8.37510
N         11.61525        8.92940        4.62303
C          0.84291        9.88456        6.75909
C          0.96395       12.55502       12.02708
C         -1.76141        9.80731        6.97743
C         -1.61134       12.31902       12.23658
N          3.72123        9.57272        6.56228
N          3.80671       12.35032       11.39948
C         -7.53413       10.14480        7.83213
C         -7.31113       12.95252       13.18208
C        -10.06163       12.71522       12.95758
C        -10.24190        9.79882        7.97338
N         -4.59894        9.99716        7.43716
N         -4.40485       12.67312       12.80838
C        -15.55720       10.31790        8.30722
C        -15.46563       13.65002       12.52228
C        -17.83860       10.06880        7.55464
C        -17.61523       13.11762       11.43428
N        -12.93500        9.86094        8.49210
N        -12.80443       13.22002       13.13668
N        -18.78603       11.00742       11.10438
N        -18.67720        7.90774        7.03238
N         25.64210        9.93922        5.96506
N         26.41680        7.21555        2.03659
O         25.08770        7.08346        3.86854
O         24.45190        9.96199        7.89841
C         14.80054       10.12815        8.51405
C         15.29071        7.82385        4.79190
C         12.25330       10.52617        8.60608
C         12.70447        8.09918        4.97088
C          9.71659       10.96840        8.97831
C         10.17600        8.45882        5.11187
C          4.96895        8.85433        6.54041
C          5.08532       11.68072       11.38608
C          2.48850       11.64162       11.68968
C          2.37747        8.95347        6.85515
N          7.74668        8.94939        5.93573
N          7.79891       11.62542       10.42218
C         -3.13469       12.06942       13.19018
C         -3.30030        9.49872        7.87188
C         -5.76295       12.00372       12.91468
C         -5.91459        9.31839        7.77784
N         -0.36789        9.45828        7.42843
N         -0.20703       11.97232       12.66528
C        -11.69990        9.24966        8.85356
C        -11.65893       12.66422       13.80128
C        -14.28420        9.35512        8.78283
C        -14.20473       12.75642       13.25798
N         -8.65391        9.47856        8.46173
N         -8.52913       12.34942       13.69118
C        -18.98790        9.08880        7.61675
C        -18.85433       12.27532       11.61928
N        -16.80820        9.78370        8.44301
N        -16.70483       13.05602       12.49638
C         10.08310        6.98363        5.48994
C          9.44162        9.44874        8.93289
C          7.74135        6.02693        5.93947
C          7.04135        8.76152        9.42739
O         12.74231        7.03464        5.58651
O         12.37869        9.50829        9.23876
C          2.29502       10.33742       10.82028
C          2.25831        7.44786        6.50822
O          5.49482       11.03942       12.37748
O          5.21867        7.84550        7.22199
C         -6.01635        7.85369        7.49089
C         -5.92997       10.72852       12.10158
O         -2.95136       11.58882       14.32958
O         -3.13515        8.94450        8.97013
C        -14.56273       11.22832       13.47288
C        -14.57970        7.79370        8.96524
O        -11.57960        8.45057        9.79526
O        -11.67863       12.36642       15.01178
O        -19.89613       12.74722       12.11368
O        -20.10040        9.38941        8.07699
C         -0.15616        6.58004        6.61867
C          0.07149        9.07140       10.59148
C        -17.08851       10.59603       14.25567
C        -17.07410        7.21789        9.98585
C          9.08480        6.17343        6.28224
C          8.40581        8.63989        9.67514
C          6.92889        5.08043        6.57828
C          6.12039        7.85426        9.96345
C          1.14326        6.60901        7.09343
C          1.28858        9.27000       11.22488
C         -4.81822        6.97303        7.30637
C         -4.81980       10.09982       11.25848
C         -7.30650        7.24089        7.00072
C         -7.27723       10.27332       11.56428
C        -15.65820        7.19940       10.03770
C        -15.71683       10.81262       14.51998
C         -0.34687        7.80446       10.90808
C         -0.78516        5.53623        7.24073
C         -1.48346        7.11905       10.48748
C         -2.10788        5.12544        7.13347
N        -17.61990        6.36514       10.95410
N        -17.73849       10.18757       15.44031
C          8.83104        7.50476       10.38660
C          9.61239        5.26938        7.22188
C          7.48589        4.21284        7.50981
C          6.57170        6.75704       10.68020
N          1.33758        5.58086        8.00273
N          1.54218        8.21745       12.08758
N        -15.40060        6.26138       11.05720
N        -15.60783       10.60262       15.91198
C          0.18782        4.88252        7.98913
C          0.63181        7.27150       11.73968
C         -1.63203        5.82218       10.97338
C         -2.43577        3.97277        7.85295
C        -16.66004       10.21596       16.23828
C        -16.57022        5.85449       11.41447
I          6.38130        2.71304        8.41070
I          5.24675        5.45012       11.58290
C          7.92994        6.57208       10.89320
C          8.83099        4.29792        7.83352
C         -0.14208        3.68598        8.65183
C          0.49997        5.93645       12.17158
C         -0.65098        5.24054       11.78018
C         -1.47028        3.25606        8.56914
C         27.90950        7.72919      -14.73790
C         28.43530        9.94712      -11.17030
C         29.75970       10.37630      -11.03870
C         29.05760        8.41078      -14.31450
I         22.17970       10.80160      -10.77040
I         22.60660        8.25176      -14.29370
C         19.69900        9.19605      -10.42800
C         19.96310        7.00746      -13.63490
C         45.01818        3.56736      -18.80140
C         45.19149        7.22727      -14.17896
C         28.07550        8.76144      -10.50330
C         27.74680        6.39748      -14.30590
C         30.00500        7.81903      -13.47500
C         30.69030        9.67482      -10.26350
N         43.90690        3.14735      -18.52950
N         43.96234        6.87919      -13.79391
C         20.99020        9.32765       -9.93801
C         21.32520        6.91020      -13.37810
C         18.85380        8.24918       -9.86466
C         19.08820        6.06601      -13.09220
N         26.82950        5.46447      -14.67320
N         26.92710        8.06237      -10.56040
N         45.93220        3.85686      -18.03010
N         46.16025        6.91415      -13.42438
C         29.01320        8.12179       -9.69896
C         28.69420        5.85391      -13.44500
C         30.32990        8.53591       -9.53728
C         29.82410        6.52606      -12.98830
C         44.02360        2.92413      -17.14050
C         44.13760        6.31509      -12.51410
C         35.62520        6.39585       -9.57004
C         35.59490        3.37284      -14.08160
C         33.13760        3.62781      -13.89610
C         33.14240        6.69881       -9.88796
C         27.05260        4.40787      -13.80710
C         27.08850        7.03583       -9.64285
C         21.81440        5.88126      -12.59150
C         21.43430        8.52883       -8.89112
C         19.26930        7.41780       -8.81124
C         19.55430        5.01243      -12.29450
C         45.53120        6.41876      -12.28090
C         45.33370        3.39813      -16.84720
C         28.35910        7.08091       -9.09748
C         28.25600        4.59068      -13.14480
C         42.96820        5.76779      -11.51220
C         42.87290        2.49453      -16.09660
O         48.48160        4.09533      -10.46510
O         48.20530        0.96658      -14.78310
C         34.26090        2.96789      -14.69210
C         34.33330        5.80898      -10.08750
O         39.98570        1.38224      -17.63410
O         39.97210        5.11989      -12.37420
C         25.95800        6.17459       -9.12811
C         26.02480        3.35326      -13.42640
O         31.27630        2.10231      -16.93290
O         31.42340        4.81325      -11.56240
C         20.56040        7.60100       -8.31120
C         20.92450        4.96285      -12.02790
C         18.58060        4.20474      -11.46930
C         18.20400        6.63722       -8.08374
O         23.01330        5.70285       -9.95286
O         22.83340        2.65476      -14.99880
O         15.47780        6.74696       -7.88846
O         15.64050        4.14600      -11.99680
C         47.16430        1.42850      -14.27730
C         47.35950        4.42756      -10.05200
C         42.51640        0.96388      -15.89910
C         42.65440        4.21734      -11.28480
C         39.97120        1.06485      -16.42880
C         40.06330        4.34452      -11.40980
N         45.16990        3.76865      -10.89470
N         45.01730        0.64940      -15.15770
C         34.22050        4.34779      -10.39920
C         34.08850        1.70075      -15.51600
C         31.58570        4.20185      -10.49330
C         31.46060        1.62675      -15.79170
N         36.84850        1.36501      -16.29820
N         36.98250        4.15396      -11.06170
C         25.87620        4.67116       -9.50265
C         25.83720        2.04959      -14.29730
C         23.23890        2.01420      -14.00520
C         23.28080        4.73169       -9.22504
N         28.63980        4.20991      -10.06370
N         28.53440        1.72030      -15.26650
C         18.16052        2.78721      -11.36474
C         18.04029        5.23716       -7.55320
C         15.50460        5.61201       -7.40615
C         15.71640        3.24843      -11.14430
N         20.52460        2.08484      -13.04500
N         20.50840        4.62103       -8.57222
C         12.96140        5.92713       -7.32193
C         13.13355        3.68409      -11.06457
O          3.54362        3.69941      -10.52180
O          3.20327        6.54947       -6.55431
N          2.33018        3.72024       -8.60415
N          1.71271        6.39118       -4.85201
C         45.93210        0.57775      -14.10070
C         46.18380        3.48210       -9.98835
C         43.77690        0.05909      -15.18320
C         43.90640        3.25706      -10.76490
N         47.07240        5.62806       -9.49524
N         47.09870        2.68440      -13.73170
C         38.57320        3.83021      -10.54780
C         38.38250        1.00468      -15.57740
C         35.84100        3.50576      -10.44070
C         35.63350        0.75563      -15.79600
N         41.29020        3.73253      -11.00740
N         41.11810        0.50044      -15.77710
C         30.03750        3.85709       -9.61579
C         29.93860        1.37722      -14.83680
C         27.36270        1.13705      -14.63070
C         27.42380        3.75511       -9.41384
N         32.88840        3.67448      -10.07940
N         32.73210        1.03009      -15.40680
C         21.93650        1.65105      -12.82850
C         21.86580        4.12622       -8.33823
C         19.24531        1.73497      -12.12335
C         19.24033        4.21727       -7.81374
N         24.53810        4.02886       -9.23566
N         24.51670        1.34255      -14.01480
C         14.10420        5.17341       -6.98899
C         14.25975        2.88504      -10.77807
C         11.78225        3.28786      -10.78477
C         11.63180        5.48071       -7.06669
N         16.78846        4.82656       -7.14011
N         16.83651        2.37361      -10.88891
C          3.04289        3.07624       -9.57015
C          2.69573        5.87094       -5.65096
C        -20.17270        6.90467       -4.46412
C        -19.41490        4.46147       -8.06101
C         48.39230        2.60727       -7.79809
C         47.95970        0.60869      -11.40300
C         45.57340        0.35176      -12.61700
C         45.89900        2.97086       -8.57283
O         43.62980       -1.16179      -15.00400
O         43.70940        2.07791      -10.43810
C         30.24930        3.70211       -8.12303
C         30.17690        1.45159      -13.31810
O         35.87460        2.32674      -10.04750
O         35.51120       -0.48536      -15.81130
C         22.09200        3.36176       -7.02707
C         22.31770        1.41107      -11.32730
O         27.21940       -0.10294      -14.57170
O         27.28410        2.61731       -8.92259
C         16.25896        3.67413       -6.40770
C         16.50580        1.18708      -10.14813
C         13.87440        4.00728       -6.30618
C         13.98275        1.73494      -10.08363
O         19.00303        3.04401       -7.50064
O         18.87461        0.54824      -12.15305
C         11.36900        4.29752       -6.36793
C         11.45675        2.08445      -10.14102
C          2.90212        4.38701       -5.41134
C          2.99026        1.54466       -9.49008
O          8.94055        4.84795       -6.64230
O          9.45066        1.99505      -10.89790
C        -20.06120        3.09095       -8.17418
C        -20.57250        5.47351       -4.26918
C         47.00130        2.07567       -7.92229
C         46.71810       -0.21534      -11.66820
C         23.75480        1.05875      -10.90990
C         23.50810        3.25657       -6.49880
C         14.97740        3.19820       -6.07764
C         15.05645        0.88787       -9.86435
C         12.55715        1.35731       -9.71728
C         12.48910        3.59523       -5.94690
O         17.05167        0.35064       -9.77489
O         16.94050        2.66249       -5.78417
C         10.09630        1.54350       -9.95123
C         10.04898        3.80214       -6.11820
C          4.24697        3.81848       -5.85420
C          4.36165        0.89059       -9.69198
O          7.08522        3.28143       -6.50598
O          7.24026       -0.05423      -10.72131
C         -3.52870        3.06107       -5.54841
C         -3.76595       -0.32442       -9.42585
O         -1.10512        2.76923       -6.78039
O         -1.08205       -0.95209      -11.71180
O         -9.61788        2.54316       -6.38890
O         -9.50442       -1.27999      -11.60050
C        -18.99310        1.91623       -8.25295
C        -19.39550        4.50293       -3.96536
C        -21.24630        2.98312       -7.24325
C        -21.98080        5.20873       -3.87854
O        -17.33480        3.19876       -5.65175
O        -17.51540        0.29753      -10.84550
C         46.48590        1.24066       -6.78748
C         46.16530       -0.79082      -10.37800
C         23.85600        0.37622       -9.53929
C         23.76940        2.24272       -5.40036
C         14.72968        2.08366       -5.28225
C         14.74475       -0.26114       -9.12381
C         12.28395        0.18903       -9.05392
C         12.25740        2.42274       -5.27399
C          4.42807        2.29529       -5.89679
C          4.52971       -0.62006      -10.03230
N          9.69957        2.57556       -5.54829
N          9.79730        0.38803       -9.16048
C         -1.13577       -1.55636      -10.61910
C         -1.16891        1.83886       -5.95321
C         -3.70765       -1.65963      -10.18960
C         -3.73839        1.78181       -5.57093
N          1.78987       -1.31396      -10.51740
N          1.70815        1.70509       -6.06974
C         -9.52868       -1.82566      -10.47960
C         -9.55914        1.65552       -5.52017
C        -12.23470        1.65816       -4.95811
C        -12.20390       -1.54847       -9.82570
N         -6.57905       -1.80795      -10.40530
N         -6.59997        1.61954       -5.57885
C        -17.58040       -0.39586       -9.81605
C        -17.51530        2.31755       -4.80391
C        -19.51080        0.49020       -8.55522
C        -19.69040        3.00266       -3.96121
N        -14.97800       -1.30425      -10.01300
N        -14.97890        1.56963       -4.89813
N        -19.87130        2.30956       -1.71594
N        -20.12220        0.07712       -6.25212
N         25.05590        2.34701       -4.92696
N         24.74070        0.94006       -8.67260
O         23.31240       -0.71314       -9.28443
O         23.05280        1.30493       -5.03587
C         13.39950        1.65870       -4.96215
C         13.41375       -0.57870       -8.70826
C         10.86660        1.88223       -5.04287
C         10.95130       -0.29506       -8.61302
C          8.34296       -0.24888       -8.94462
C          3.10507       -1.71019      -10.06130
C          3.01029        1.28184       -5.65381
C          0.43707        1.25885       -5.40842
C          0.49398       -1.78847       -9.85449
N          5.92228       -1.12472       -9.87043
N          5.79376        1.77815       -5.80144
C         -5.32126        0.94918       -5.35411
C         -5.31567       -2.51130      -10.19870
C         -7.89833        1.18984       -4.92448
C         -7.89407       -2.12211       -9.70455
N         -2.33494       -2.29856      -10.23810
N         -2.38882        1.13421       -5.63242
C        -13.87500       -2.22020       -9.94727
C        -13.79170        0.80353       -4.71780
C        -16.34140       -1.52990       -9.48512
C        -16.32640        1.23834       -4.42110
N        -10.74340       -2.46824      -10.01450
N        -10.72450        0.89465       -5.11389
C        -20.55060        0.03226       -7.54103
C        -20.59080        2.53015       -2.84866
N        -18.75430       -0.54800       -9.11882
N        -18.74330        2.04240       -4.28597
C          8.19046       -0.85116       -7.53309
C          8.22746        1.15249       -3.97013
C          5.82413       -1.35343       -6.74435
C          5.89580        0.93258       -2.95574
O         10.98320       -1.46584       -8.21013
O         10.91110        0.82519       -4.40698
C          0.57850        0.92462       -3.89697
C          0.52973       -1.62279       -8.28506
O          3.27941        0.13300       -5.26628
O          3.42005       -2.91567       -9.95915
C         -7.88573       -1.96297       -8.19356
C         -7.84988        0.86089       -3.46193
O         -5.22321       -0.26865       -5.12197
O         -5.23266       -3.75480      -10.29550
C        -16.57170        0.28751       -3.15642
C        -16.60060       -2.38099       -8.17230
O        -14.00700       -3.43357      -10.20000
O        -13.79500       -0.41971       -4.51149
O        -21.82210        2.43587       -2.94467
O        -21.71800       -0.23120       -7.88182
C         -1.60644       -1.64985       -6.87456
C         -1.69266        0.66799       -2.71883
C        -19.19890       -0.41739       -2.69708
C        -19.06530       -3.32576       -7.47581
C          7.12710       -1.77795       -6.99858
C          7.08857        0.35800       -3.38979
C          4.92772       -2.16033       -6.03417
C          4.93928        0.18017       -2.26653
C         -0.50672       -2.29896       -7.40679
C         -0.49194        0.14572       -3.16439
C         -6.61782       -1.80754       -7.36688
C         -6.58322        0.93981       -2.64589
C         -9.05600       -1.35696       -7.42440
C         -9.09785        0.83911       -2.62160
C        -17.80660       -3.45040       -8.13304
C        -17.85730       -0.72314       -3.01735
C         -2.28384       -0.29525       -1.94558
C         -2.07355       -2.42274       -5.84589
C         -3.53555       -0.29046       -1.34311
C         -3.13879       -2.18419       -4.98390
N        -19.72700       -4.56522       -7.51542
N        -19.94720       -1.56867       -2.44079
C          7.34655       -0.96901       -3.00698
C          7.53250       -2.99789       -6.43053
C          5.35096       -3.37347       -5.51202
C          5.20888       -1.14003       -1.93710
N         -0.37619       -3.55311       -6.83592
N         -0.30356       -1.12273       -2.63581
N        -17.79774       -4.79723       -8.55270
N        -17.82720       -2.11963       -2.87472
C         -1.23051       -3.52685       -5.77698
C         -1.35706       -1.32260       -1.82336
C         -3.84061       -1.40922       -0.56768
C         -3.36290       -3.15769       -4.01059
C        -19.10660       -2.54254       -2.67188
C        -18.89976       -5.20198       -8.24394
I          4.04158       -4.65677       -4.55623
I          3.83659       -2.28719       -0.89973
C          6.41939       -1.71898       -2.29103
C          6.65814       -3.79661       -5.70002
C         -1.42992       -4.46816       -4.74700
C         -1.65158       -2.41660       -0.98804
C         -2.91079       -2.43605       -0.37845
C         -2.51402       -4.26125       -3.88453
H         34.37645       10.33582       -6.24764
H         33.39355        9.08740       -5.53390
H         33.58825        9.25212       -7.32890
H         36.42055       10.19912       -6.63323
H         37.06955        8.81149       -7.43803
H         37.20915        9.00389       -5.63973
H         18.35100        8.77208       -5.52867
H         18.77100        9.28200       -3.89268
H         25.90940        8.76363       -6.13594
H         26.59450        8.95270       -4.53226
H          2.23339        9.27545       -2.85686
H          2.00301        7.64802       -2.28835
H        -19.53935        9.70042       -1.95495
H        -18.12345        8.80977       -2.50997
H        -18.10285        9.61031       -0.92251
H         39.79225        5.31742       -6.25756
H         39.76105        6.60150       -5.01404
H         48.75935        8.56578       -6.43254
H         47.90715        7.97466       -5.21100
H          3.55553        6.00404       -3.11144
H          3.79081        6.60037       -1.44829
H         22.46670        4.29469       -3.56319
H         22.50440        5.57620       -2.36079
H         30.43735        5.64854       -3.22841
H         32.16045        5.78670       -3.48450
H         31.27695        4.41486       -4.18215
H         46.65385        4.01394       -5.43980
H         46.79575        5.25297       -4.17538
H         50.07705        5.41667       -4.25624
H         50.26725        4.25649       -5.61467
H         50.53105        3.74308       -3.97263
H         -1.69152        6.46354       -1.15955
H         -3.43650        6.31088       -1.14143
H         -2.57115        6.20271       -2.68015
H          6.22311        6.67495       -1.89548
H          5.94053        6.02974       -3.50823
H         24.91170        5.80357       -2.58531
H         24.86890        4.60348       -3.90825
H        -19.78019        4.28381       -1.39793
H        -21.12919        3.76983       -0.51086
H        -11.24259        4.62459       -1.75545
H        -11.00489        5.22955       -0.09334
H         47.00955        2.86325       -3.39827
H         48.54475        3.08888       -2.55466
H         48.43545        1.95226       -3.91618
H         26.76700        4.48200       -2.63977
H         26.86670        3.13512       -1.56134
H          2.26807        3.05345        0.65147
H          2.26576        1.85029       -0.65809
H         10.27680        3.03878        0.15832
H         10.05050        2.08841       -1.35728
H         -8.44151        3.31869        1.53828
H         -7.69018        1.83225        2.04975
H         -8.49100        1.82427        0.51723
H         -4.61257        3.18590        1.25293
H         -5.01494        1.50804        0.69189
H         -5.57813        2.10373        2.21168
H         37.06840       12.99140       -1.02160
H         37.85370       11.82840        0.03702
H         37.96190       13.59460        0.33771
H         34.98500       12.66460       -0.98658
H         34.20830       13.58130        0.25975
H         34.18970       11.78940        0.30222
H         27.70710       11.59590        0.81085
H         26.69790       12.98850        1.06368
H         19.54590       11.98540        0.49039
H         19.34350       13.28310        1.66021
H          3.09309       11.93210        1.46813
H          2.69417       10.80520        2.71629
H          3.45996       12.99072        5.07660
H          3.09544       11.84412        6.25417
H         48.62840       13.69470        2.79420
H         47.17120       13.26220        3.41486
H         48.50070       11.70150       -0.98616
H         48.70020       10.24270       -1.21053
H         40.16030       14.80990        6.14999
H         40.16190       14.34750        7.86047
H         40.46050       11.19050        1.42292
H         40.70600       11.20590        3.18777
H        -18.59123       14.38542        6.87986
H        -17.01733       13.71682        7.29920
H        -17.43943       15.39462        7.73936
H        -18.97800       12.96220        3.95805
H        -17.92930       11.61050        3.51084
H        -17.32580       12.90230        4.56846
H         49.02230       10.95630        3.72869
H         49.78740        9.68934        4.66443
H         49.99650       11.34070        5.16949
H         50.32400        8.40794        0.01225
H         50.83200        7.09055        1.05302
H         50.99200        8.72922        1.64050
H         47.65000        8.74658        0.14572
H         46.96040        8.70531        1.74296
H         46.45950       11.72320        4.68537
H         46.21870       11.43290        6.39347
H         30.83950       13.73030        6.29504
H         31.98180       13.14870        7.50273
H         32.54760       13.96440        6.04168
H         31.04790       10.04610        1.99566
H         32.26590        9.62024        3.20360
H         32.74440       10.25870        1.61993
H         23.04950       12.55750        6.16060
H         23.10550       12.22030        7.86579
H         23.23090        9.41013        2.47922
H         23.72350        9.36754        4.14862
H          3.93968       11.70952        8.28830
H          4.10544       13.32332        8.97803
H          4.31608        9.59763        3.64662
H          4.22940       10.95770        4.75853
H         26.16570        9.65370        3.25044
H         25.47010        9.48975        1.65105
H         25.70870       12.41060        7.63493
H         25.40450       12.42650        5.89856
H          6.65135       13.06842        8.31485
H          6.28938       11.37812        8.13650
H          6.72948       11.23150        4.51068
H          6.72633        9.74271        3.58462
H         -1.06138       11.68982       10.19218
H         -1.87953       13.24972       10.27538
H         -2.78123       11.74582       10.46288
H         -1.19070        9.49828        4.89387
H         -2.01247       11.03030        5.21957
H         -2.92359        9.51203        5.16331
H        -16.63120       11.11640        6.05726
H        -17.49320        9.73761        5.44670
H        -16.36853       13.95172        9.85286
H        -16.97893       12.33882        9.51674
H        -20.68760       11.64760        4.79110
H        -20.57070       11.27460        6.49458
H        -20.19620       10.03390        5.28766
H        -20.30253       13.69722        8.05201
H        -20.31863       13.33372        9.74406
H        -19.60293       12.17692        8.58680
H         46.82250        9.07131        4.55404
H         46.74950        8.94697        6.32624
H         48.16250        8.37903        5.44306
H         47.46740        6.62943        2.37648
H         49.11350        6.30414        2.93611
H         48.65890        5.92085        1.27248
H        -10.17193       11.96422       12.15118
H         -9.98773       13.69762       12.47678
H        -10.34810        9.33195        6.97842
H        -10.35110       10.88240        7.85086
H        -18.61523       10.89122       10.08928
H        -17.91213       10.50842       11.34338
H        -17.72720        7.78376        6.64472
H        -19.22750        7.09178        6.82290
H         26.03590       10.48600        5.17178
H         25.55990        8.95860        5.74238
H         26.75890        7.80321        1.24027
H         26.62160        6.24489        1.94531
H         10.93090        6.90661        6.17924
H         10.31660        6.39029        4.59679
H          3.17211        6.91479        6.78515
H          2.18562        7.35604        5.41809
H         -4.12936        7.35843        6.55134
H         -5.10236        5.96238        6.98568
H         -4.30018        6.83417        8.25704
H         -4.66327       10.67802       10.34358
H         -5.08420        9.08086       10.93398
H         -3.88125        9.98185       11.79978
H         -7.80624        7.85753        6.24994
H         -7.98103        7.04493        7.83912
H         -7.14184        6.26005        6.53903
H         -7.70662       11.01252       10.88218
H         -7.97746       10.03932       12.36648
H         -7.18490        9.33569       10.99428
H         35.47420        7.38385       -9.11877
H         36.32620        6.57027      -10.39060
H         36.08690        5.77049       -8.80263
H         35.50270        4.30301      -13.49850
H         36.34180        3.59776      -14.84310
H         35.96590        2.61048      -13.39100
H         33.40740        4.65099      -13.59010
H         32.95620        3.07104      -12.97270
H         32.21220        3.74053      -14.46010
H         33.42660        7.68243       -9.49235
H         32.42600        6.27776       -9.18225
H         32.65420        6.90073      -10.84420
H         25.04990        6.69700       -9.44521
H         25.97090        6.25347       -8.03386
H         17.65670        4.76007      -11.63600
H         18.76060        4.40655      -10.41540
H         17.37750        6.76031       -8.79247
H         17.95160        7.21905       -7.18886
H          2.40994        4.70147       -8.38452
H          1.92185        3.17249       -7.81944
H          1.55242        7.36951       -4.72746
H          1.30400        5.80062       -4.09505
H         47.64900        6.42939       -9.32334
H         46.12010        5.77846       -9.11742
H         46.29330        3.24471      -14.05110
H         46.80150        2.77351      -12.73980
H         38.66730        2.74823      -10.40090
H         38.66640        4.31678       -9.56093
H         38.31590        0.02159      -15.09700
H         38.49500        1.75422      -14.76970
H        -20.77040        7.57218       -3.83238
H        -20.34500        7.19239       -5.50594
H        -19.12100        7.08161       -4.22540
H        -20.17650        5.25259       -8.10116
H        -18.72120        4.64274       -8.88344
H        -18.88710        4.58085       -7.11146
H         48.40890        3.68003       -7.60882
H         48.96650        2.39172       -8.70197
H         48.93490        2.12993       -6.97389
H         47.71600        1.60203      -11.03200
H         48.60500        0.69458      -12.27590
H         48.58790        0.13789      -10.63350
H         44.72670       -0.33658      -12.53950
H         45.25190        1.30016      -12.18330
H         44.97470        2.39131       -8.53173
H         45.73870        3.82246       -7.90335
H         29.45400        4.18041       -7.53792
H         31.18880        4.15795       -7.79396
H         30.26990        2.64315       -7.84783
H         29.35860        1.95311      -12.78340
H         31.07510        2.01818      -13.06650
H         30.28000        0.45329      -12.88310
H         21.67660        2.35517       -7.14806
H         21.49940        3.83913       -6.23182
H         21.65690        0.62143      -10.94420
H         22.03190        2.30843      -10.75660
H          2.07046        3.95864       -5.95676
H          2.74385        4.15623       -4.35641
H          2.28357        1.24843      -10.26520
H          2.57844        1.23631       -8.52747
H         24.38090        1.95471      -10.92650
H         24.19360        0.33807      -11.60180
H         23.85600        4.23931       -6.17173
H         24.17640        2.92353       -7.27880
H          4.99469        4.24139       -5.16655
H          4.50643        4.21321       -6.84299
H          4.92959        1.09334       -8.76858
H          4.89473        1.45325      -10.46960
H         -2.82370       -0.08169       -8.91654
H         -4.52498       -0.33332       -8.64007
H         -3.98889        0.50831      -10.09890
H        -18.46130        1.90654       -7.30060
H        -18.26170        2.21392       -9.00942
H        -18.95570        4.79748       -3.00602
H        -18.64250        4.75334       -4.71296
H        -21.77480        3.94447       -7.16561
H        -20.95460        2.71355       -6.22960
H        -21.99070        2.27690       -7.61057
H        -22.62210        6.05854       -4.14501
H        -22.09310        5.07036       -2.80242
H        -22.38500        4.34701       -4.41258
H         45.91000        1.84180       -6.07781
H         47.30690        0.77200       -6.23261
H         45.85150        0.43608       -7.16750
H         45.48970       -0.08845       -9.88162
H         46.97110       -1.01922       -9.66613
H         45.64240       -1.72924      -10.57210
H        -12.37790        2.30815       -5.82943
H        -12.15020        2.30209       -4.06522
H        -12.15820       -0.68471      -10.49900
H        -12.15790       -1.15789       -8.79033
H        -18.84370        2.45558       -1.75658
H        -20.12540        1.94978       -0.80803
H        -19.16100        0.39184       -6.01177
H        -20.58950       -0.12554       -5.38123
H         25.61240        3.16193       -5.24224
H         25.34710        1.93169       -4.06594
H         25.17770        1.86764       -8.88174
H         24.83410        0.71662       -7.69613
H          8.37100       -0.06853       -6.78856
H          9.05648       -1.50127       -7.42800
H          0.71635        1.86688       -3.34992
H          1.49734        0.35320       -3.72352
H         -6.23436       -0.78872       -7.45730
H         -5.84175       -2.52788       -7.62405
H         -6.81856       -1.97298       -6.29717
H         -5.98363        1.82119       -2.87663
H         -5.99458        0.03039       -2.78199
H         -6.79248        0.98133       -1.57083
H         -9.27493       -0.33986       -7.76155
H         -8.83547       -1.28357       -6.34736
H         -9.94968       -1.97899       -7.47863
H         -9.62577        1.79461       -2.65754
H         -8.87700        0.63875       -1.56565
H         -9.75864        0.02433       -2.92509
H         28.24918       12.66322       -8.53199
H         30.58072       13.33984       -8.76668
H         20.48863       12.01581       -7.61769
H         32.35230       12.10688       -7.70565
H         18.90829       10.40145       -6.76184
H         26.67607       10.67960       -7.34036
H         31.86223       10.17732       -6.27291
H         23.36292       10.61301       -4.89964
H         29.68709        8.76678       -5.18344
H         21.73975        9.06217       -3.98761
H         46.80993        8.27685       -6.84567
H         14.04608        8.81613       -4.46555
H         19.23459        6.63860       -5.20854
H         26.98346        6.64289       -6.37128
H         37.90745        7.43625       -7.21349
H         11.84029        8.10186       -3.78428
H         25.57339        5.44872       -4.64735
H         48.84849        3.73001       -5.45252
H          5.70947        5.04564       -0.69041
H         16.66586        3.38417       -1.93904
H         -9.35628        2.77152       -0.36192
H          9.40675        3.33539       -2.42516
H          7.01476        3.26825       -1.06985
H         14.48240        2.73854       -1.13332
H          6.75681        2.58369       -0.29919
H         -1.13212        3.21701        0.54414
H          5.56883        0.83758        0.89607
H         -3.38156        1.85739        1.53629
H          1.63824        0.15737        1.10522
H         10.38193        0.76880        0.72116
H         -3.98446       -0.19195        2.73927
H          9.21626       -0.97001        1.90979
H         -0.00494       -1.58364        2.56107
H         -2.31759       -1.83482        3.29042
H         28.84475       16.76356       -1.78885
H         28.96381       18.89153        2.01688
H         30.88599       18.52078        0.56622
H         31.00754       16.98097       -2.89184
H         20.96353       18.36177        2.85321
H         21.47859       16.32716       -0.69082
H         32.76987       15.38643       -2.52540
H         32.32279       16.61319        0.84980
H         19.42920       16.98513        4.11555
H         19.91747       15.01791        0.60412
H         27.60818       15.27390        0.27115
H         27.87235       17.92352        4.47946
H         31.80143       14.89210        2.51768
H         32.41502       13.43599       -1.08291
H         24.20366       13.13848       -0.59050
H         23.93837       15.43488        3.28296
H         30.35355       15.07655        5.01855
H         29.32202       14.27424        3.88282
H         30.41988       12.18711        0.45634
H         35.98322       13.65784        1.39595
H         22.37735       14.03197        4.49316
H         22.58892       11.79596        0.61916
H         44.26227       11.35418        0.74818
H         43.83937       14.33005        5.85077
H         47.08411       15.10754        6.39180
H         47.35544       12.34778        1.13292
H         36.20682       11.08092        1.90730
H         38.94569       13.57382        2.28059
H         38.74048       17.08035        7.14133
H         28.17234       10.89742        2.71142
H         30.25303       16.90685        7.36105
H         30.58581       13.37686        2.91462
H         14.64402       15.22534        5.57973
H         48.37455       10.43340        2.36094
H         47.86936       12.89925        6.92764
H         42.80034       14.11009        7.82643
H         43.26884       11.04857        2.67524
H         31.67643       15.28298        8.62829
H         31.98404       11.81378        4.07348
H         34.58789       14.73352        8.41970
H         34.88691       11.13477        3.60989
H         23.85991       11.56752        4.32247
H         23.56978       14.38701        8.45625
H         26.58322       11.27360        4.27488
H         12.42281       14.69781        6.28800
H        -18.77778       12.26474        6.31261
H        -18.65747       14.75182        9.59391
H         48.45456       10.66801        6.59108
H         49.23717        8.50721        2.56478
H         16.89736        9.90098        8.54947
H          6.44698       13.02254       10.64260
H          6.45896       10.19843        6.49165
H         -1.54382       10.69021        7.54138
H         -1.46461       13.29266       12.65538
H          3.74713       10.53836        6.37224
H         -4.62498       10.81762        6.89365
H         -4.38003       13.59060       12.45221
H        -18.10559       11.00384        8.00110
H        -17.76122       14.16222       11.61429
H        -12.87907       10.70973        7.99645
H        -12.64183       13.98642       12.54050
H         14.64387        9.20545        8.94892
H          2.58971        9.48351        5.72737
H         -5.84033       12.30068       11.59454
H         -5.98557        9.81262        6.72976
H         -0.27357        8.90132        8.23475
H         -0.07854       11.33081       13.40094
H        -14.11685        8.88094        7.53059
H         -8.48947        8.83013        9.18405
H         -8.48704       11.73033       14.45551
H        -16.98561        9.17557        9.19663
H        -16.97538       12.54364       13.29231
H          7.33807        6.62607        5.20230
H          6.70203        9.53650        8.83638
H         -6.07167        7.91406        8.55775
H         -5.79314       10.38303       13.10498
H         -0.57179        7.22335        5.92698
H          5.92204        5.02808        6.35795
H          5.10833        8.00171        9.82552
H         -2.17552        7.54697        9.85269
H         -2.79992        5.63555        6.56260
H         10.61355        5.33007        7.46483
H          2.14187        5.40091        8.54122
H         -2.47894        5.28325       10.73398
H         -3.41340        3.64224        7.85613
H          9.24603        3.64828        8.51962
H          0.56577        3.14863        9.17645
H          1.22425        5.48834       12.75437
H         -0.77829        4.26699       12.09800
H         -1.74632        2.38559        9.04988
H         27.20905        8.18497      -15.34342
H         27.75116       10.47719      -11.73245
H         30.05944       11.23462      -11.52703
H         29.20858        9.38083      -14.63268
H         19.37058        9.79465      -11.20185
H         19.60023        7.77278      -14.22451
H         30.85133        8.34754      -13.21153
H         31.66683       10.00661      -10.22711
H         17.89343        8.15354      -10.23013
H         18.07708        6.14717      -13.28211
H         26.14371        8.24089      -11.12932
H         30.99450        8.03800       -8.92457
H         30.48853        6.09250      -12.32831
H         22.82867        5.79314      -12.42261
H         22.40177        8.61883       -8.54338
H         28.74072        6.45026       -8.37522
H         34.18839        3.32366      -15.69861
H         34.38872        5.78271      -11.15574
H         20.87532        7.04384       -7.50162
H         21.28870        4.22994      -11.39923
H         42.47129        0.63136      -16.91512
H         42.58249        4.03203      -12.33617
H         45.36699        4.36010      -11.65666
H         45.28570        1.16717      -15.95087
H         33.98711        4.15751      -11.42595
H         33.95010        1.97815      -16.54011
H         36.80192        1.99046      -17.05707
H         36.83357        4.79379      -11.79496
H         25.81938        4.59293      -10.56827
H         28.54606        4.79025      -10.85342
H         28.40598        2.36114      -16.00276
H         20.34219        2.72136      -13.77357
H         20.38742        5.32928       -9.24527
H         13.09312        6.84637       -7.77212
H         13.28969        4.60647      -11.50031
H         45.79584        1.73233      -14.06399
H         45.94055        4.72185      -10.36296
H         41.21661        2.89831      -10.48980
H         40.95762       -0.27316      -15.18971
H         30.28749        5.21711       -9.98763
H         29.89966        2.47228      -15.27920
H         32.90568        2.83571       -9.56422
H         32.70954        0.11461      -15.04537
H         21.85365        2.86766      -13.11122
H         22.07980        5.53776       -7.99811
H         24.52282        3.06102       -9.05597
H         11.01545        3.91683      -11.07014
H         10.83944        6.04727       -7.40756
H        -20.52666        2.95465       -9.12795
H        -20.79023        5.03160       -5.21903
H         47.22131        1.38389       -8.70838
H         47.10687       -0.98485      -12.30192
H         15.50991        1.43903       -5.08045
H         15.50893       -0.90563       -8.86751
H          4.65996       -0.70775       -8.84035
H         -3.55714       -2.13761       -9.00445
H          1.72540       -0.70965      -11.29193
H          1.64245        2.32385       -6.83267
H         -6.58056       -1.06691      -11.05345
H         -6.61950        2.39238       -6.18843
H        -18.53498        0.47109       -7.62544
H        -18.83693        3.15355       -3.13306
H        -14.81059       -0.43971      -10.45322
H        -14.88517        2.41313       -5.39708
H         13.27904        0.80462       -4.39554
H         13.27291       -1.41672       -8.12268
H          0.34106        0.32943       -5.92982
H         -7.83901        0.30632       -5.52513
H         -7.84421       -3.16239       -9.94997
H         -2.24763       -3.25078      -10.00380
H         -2.32960        0.16997       -5.44273
H        -16.43478       -2.28448      -10.23798
H        -16.45572        0.41496       -5.09208
H        -10.73956       -3.43018       -9.80499
H        -10.64057       -0.06839       -4.92747
H        -19.09401       -1.46498       -9.00485
H        -18.97521        1.09819       -4.13131
H          5.51543       -0.42953       -7.08514
H          5.71499        1.93063       -3.14609
H         -8.04746       -3.01130       -8.33410
H         -7.76695       -0.09971       -3.92590
H         -2.07090        1.60489       -2.92902
H          3.95197       -1.85262       -5.89909
H          4.03639        0.60554       -2.00408
H         -4.19822        0.49172       -1.46176
H         -3.72673       -1.33945       -5.05980
H          8.24875       -1.39910       -3.26407
H          8.50757       -3.31055       -6.55903
H          0.20204       -4.29414       -7.12877
H          0.43989       -1.74243       -2.81609
H         -4.77027       -1.48029       -0.12530
H         -4.16866       -3.06177       -3.37296
H          6.62915       -2.69413       -2.02625
H          6.97871       -4.69350       -5.30273
H         -0.80136       -5.27864       -4.63272
H         -0.96711       -3.17297       -0.83173
H         -3.16070       -3.23205        0.22896
H         -2.69172       -4.94504       -3.13228
H        -13.98381       12.43509       11.86761
H        -13.66486       10.74228       13.79303
H        -14.96921       10.93452       12.52770
H        -17.46536       10.32850       13.29182
H         -0.42625        9.74973        9.99387
H         43.69803       16.56193        5.32089
H         44.90592       15.28138        4.82683
H         47.44201       16.10619        4.42369
H        -13.64086        7.34586        9.21610
H        -15.05939        7.56243        8.03717
H        -17.62850        7.78330        9.32405
H         44.09747       13.90389        0.46484
H          2.01579       10.66341        9.84015
H          3.23227        9.83461       10.93707
H         27.50827       14.22530        5.45740
H         26.58626       15.81010        5.37654
H          9.24431        9.24690        7.90079
H         10.30117        9.12728        9.48310
C          8.89258       12.00884        9.57547
H          7.71845       10.65287       10.71895
H          9.30594       11.41460        7.92521
C         20.76484       14.13809        7.26911
H         22.08703       15.22049        6.29649
H         47.50380       12.83447       -1.08890
C          9.25880        9.07089        6.11859
H          7.75994        8.27858        5.16746
H          9.82856        8.85457        4.18043
C         16.69844        8.18165        4.38802
C         21.56382       10.86881        3.08770
H         22.36813       12.51886        2.43846
H         17.49033        7.63731        4.76436
H         15.15949        6.90906        5.25121
H         14.96907       12.92180        1.82130
H         12.74751       12.34019        2.57221
H         19.86732       10.08011        2.22935
C         35.99545       16.35593        5.90111
H          9.84131        7.35825       10.53800
H          8.26859        5.75254       11.42112
H        -16.61729        0.93683       -2.30718
H        -15.76816       -0.41109       -3.26220
H        -19.58002        0.54083       -2.65729
H        -16.78021       -1.68295       -7.38149
H        -15.72567       -2.99238       -8.09743
H        -19.43165       -2.46448       -7.04105
H         43.20263        6.16322      -10.54598
H         42.08636        6.08516      -12.02848
H         43.16863        2.86920      -15.13896
H         41.98287        2.90126      -16.52939
H         46.02305        5.99312      -11.47969
H         45.77295        3.40340      -15.91336
H         17.90507        4.70337       -8.85248
H         17.77348        2.11345      -12.51446
H         26.27584        3.02613      -12.43905
H         25.09683        3.86677      -13.56815
H         28.73270        3.90437      -12.53920
H         26.15909        5.52599      -15.39154
H         -2.00083       -0.75107       -7.19343
H          1.48429       -1.98267       -7.96226
H          0.31129       -0.58384       -8.15178
H          0.54888       -2.82321      -10.12134
C          6.85798        2.51329       -5.37826
H          4.72069        2.45264       -4.78430
H          6.03859        1.45051       -6.73584
C          6.92131       -0.06097       -9.53168
H          8.61007       -0.56412       -9.93162
H          6.22452       -1.58538      -10.72883
C          8.72198        2.51900       -5.29122
H          8.87496        0.35649       -4.27349
H          8.09622        1.90694       -3.22282
H          8.48087        1.82215       -6.46816
H          2.65910       11.85930       10.25083
H          3.78470       13.31639       11.21114
H         26.27001       14.37767        8.66223
H         27.61128       14.06762        7.01642
H        -13.72225        4.87117       -1.02950
H         -6.46042        3.28559       -1.64670
H         -5.31091        5.20240       -1.65489
H         -2.11428        4.27608       -0.27252
H         -1.01147        2.87360       -1.17551
H          2.83233        5.02062       -2.36763
H         24.53630        0.37596      -13.82891
H         25.65976        2.31357      -15.31893
H         34.93349        6.28294       -6.87064
H         33.92268        5.51700       -5.03787
H         42.38298        5.72536       -5.94411
H         -3.80290        3.48410       -6.49221
H         -2.49224        3.24935       -5.36078
H         -4.11790        3.50549       -4.77367
H         -3.53591        1.76861       -4.26378
H         29.53631        7.22009       -6.39318
H         30.99680        7.53698       -5.20061
H         43.31112        8.31578       -8.32809
H         43.98592        8.96506       -6.64437
H         43.69503        6.08454       -7.19884
H        -19.18642       -6.12828       -8.59722
H        -20.57378       -4.85358       -7.10427
H         45.21791        3.69658      -19.80561
H         46.80738        4.27765      -18.19206
H         45.34833        7.73545      -15.06337
H         47.12481        6.99972      -13.60196
H        -19.38499       -3.53593       -2.69818
H        -20.88678       -1.63175       -2.15363
C        -20.78147        7.90512       -1.06195
H        -17.78120        3.64117        0.56106
H        -18.10654        3.07045        0.75533
H        -19.53032        1.14078        1.74960
H        -14.54743        2.00692        0.88003
H        -15.42011        3.47529        1.81067
H        -15.29712        2.70227       -0.97875
H          1.28222        2.82166       -2.06901
H         22.67215        7.46901       -4.06578
H         21.40132        7.38097       -5.41947
H         47.26263        6.70631       -5.15191
H         46.42189        7.27920       -7.18201
H         46.85814       11.17280       -9.71626
H         48.39126        9.69729       -8.32788
H        -17.94660       -0.20699        3.19324
H        -19.39258        7.70590        0.35530
C        -14.71105        5.70486        3.51625
C        -14.91685        4.78236        4.56615
H        -15.02325        5.52236        5.33165
C        -15.98475        4.02156        4.97175
N        -16.00315        2.81946        5.71745
C        -17.27295        2.55446        6.02285
H        -17.54975        1.84006        6.71415
N        -18.15885        3.30416        5.34655
H        -19.13345        3.18786        5.27055
C        -17.34885        4.29096        4.77795
H        -17.70965        5.11756        4.27625
H        -14.15055        4.05396        4.40095
N        -13.36205        6.11806        3.06385
C        -12.10635        5.49846        3.35565
O        -11.98575        4.41616        3.95015
C        -10.63115        6.37346        2.79935
H        -10.60805        7.27656        3.42765
N         -9.07545        5.73786        2.82645
H         -8.95945        4.81856        3.15905
C         -7.89075        6.45756        2.39065
C         -6.22295        5.81006        2.81845
C         -6.21825        4.91946        4.01375
C         -4.98275        4.45996        4.70205
H         -5.18125        4.15076        5.73265
H         -4.21575        5.23296        4.77385
H         -4.61805        3.55506        4.21285
C         -7.48565        4.50166        4.69015
H         -7.29335        3.87926        5.57075
H         -8.04465        5.36576        5.05925
H         -8.09415        3.87136        4.03815
N         -4.89325        6.35726        2.28185
C         -3.58775        5.67406        2.32975
O         -3.43825        4.45376        2.50355
C         -2.01015        6.49746        2.04615
H         -1.71745        6.32316        3.24845
N         -0.64965        5.86816        2.08055
H         -0.61465        4.92066        2.34545
C          0.61365        6.49126        1.77035
C          1.94815        5.80076        2.28735
C          2.07575        4.69566        3.33685
H          2.66495        5.10056        4.17245
C          0.95915        3.93826        4.00375
N          1.18835        2.70626        4.60365
C          0.01945        2.34356        5.14425
C         -0.31445        1.18346        5.86385
C         -1.64435        1.04696        6.27115
H         -1.92075        0.21226        6.81135
C         -2.61055        2.01056        5.96665
H         -3.58765        1.85506        6.26025
C         -2.28375        3.17876        5.27415
H         -2.98475        3.90446        5.05725
H          0.39195        0.46346        6.08205
C         -0.95495        3.29806        4.89785
H          2.03505        2.20446        4.62615
C         -0.32395        4.34266        4.28155
H         -0.73525        5.26406        4.06505
H          2.66265        3.89736        2.86285
N          3.26195        6.32006        1.79305
C          4.56775        5.83826        2.15715
O          4.81725        4.82976        2.84075
C          6.04525        6.64326        1.59425
H          6.10635        7.09266        2.83055
N          7.36185        6.10426        1.86425
H          7.41165        5.31536        2.45105
C          8.55195        6.59726        1.37275
C          9.88655        6.12356        2.09755
C          9.97125        4.82346        2.87395
H         10.67365        5.08586        3.67925
C          9.06875        3.88356        3.62265
C          9.74755        2.83526        4.27575
C          9.08485        1.82926        4.96145
H          9.61315        1.07706        5.43075
C          7.70245        1.85206        5.00515
I          6.76565        0.30666        6.00925
C          6.99675        2.87036        4.37685
H          5.96565        2.88466        4.41705
H         10.77875        2.81586        4.24215
C          7.68605        3.87946        3.68765
H          7.15365        4.63076        3.22175
H         10.44735        4.13546        2.16365
N         11.27685        6.66086        1.69065
C         12.46055        5.88616        1.96025
O         12.55475        4.76436        2.46475
C         13.81355        6.41296        1.57965
C         14.97125        5.65796        1.84405
H         14.87925        4.78556        2.38765
C         16.25345        6.04426        1.39665
H         17.06275        5.43126        1.58195
C         16.44225        7.24206        0.70795
C         15.31615        8.01986        0.48225
C         15.49875        9.20836       -0.18055
C         14.34375        9.96696       -0.44255
C         13.04795        9.54926       -0.04425
C         12.84045        8.34546        0.63795
H         12.23715       10.14896       -0.26335
H         14.44295       10.86316       -0.94465
C         16.88075        9.71166       -0.54755
N         18.01195        8.83626       -0.41735
C         19.41975        9.27636       -0.82085
C         20.72315        8.39466       -0.52735
O         20.52035        7.44386        0.24065
N         21.88425        8.77316       -1.16845
C         23.21225        8.29866       -0.86875
C         23.38435        7.26266        0.24515
H         22.90125        7.62326        1.16015
C         24.82155        6.94306        0.55755
C         25.29345        5.80366        1.42715
O         24.65915        4.92396        2.01045
N         26.67615        5.80446        1.45475
H         27.26355        5.18216        1.95965
H         27.16385        6.52906        0.88115
H         25.30855        7.85066        0.93565
H         25.26575        6.65056       -0.38725
H         22.86355        6.34176       -0.04225
H         23.06895        9.51606       -0.54485
C         24.62785        8.96826       -1.69055
N         25.93295        8.40076       -1.51215
H         25.97025        7.49576       -1.12645
C         27.23425        9.03356       -1.84755
C         28.78625        8.21206       -1.50235
O         28.65325        7.20216       -0.77745
N         30.01855        8.65396       -2.10675
C         31.39445        8.29216       -1.70905
C         31.62375        7.53396       -0.44705
H         30.83415        7.69556        0.29255
H         32.55725        7.83376        0.03645
H         31.67375        6.46196       -0.66125
H         31.39365        9.58406       -1.67965
C         32.91855        8.79376       -2.53115
N         34.27325        8.34166       -2.11895
H         34.31955        7.56406       -1.51695
C         35.61545        8.97616       -2.54585
C         37.28825        8.21186       -2.34315
O         37.35135        7.15456       -1.69205
N         38.45715        8.81866       -2.98255
C         40.06605        8.44166       -2.56945
H         40.15785        8.64856       -1.49305
H         40.18915        7.36446       -2.73665
C         41.55555        9.19956       -3.28705
N         42.81905        8.60516       -2.94675
H         42.77985        7.77246       -2.42315
C         44.17885        9.09896       -3.29175
C         45.41385        8.16746       -2.75465
O         45.15995        7.13066       -2.12845
N         46.69555        8.55176       -3.06595
C         47.83165        7.90196       -2.58275
C         47.69615        6.84736       -1.51785
H         47.19255        7.30006       -0.65445
C         48.88215        6.05096       -0.96305
C         48.49075        4.96636       -0.01585
H         48.94165        5.13596        0.96625
H         47.40635        4.91026        0.12265
H         48.83235        3.99936       -0.39525
C         50.30195        6.43926       -1.07345
H         50.92795        5.79016       -0.45165
H         50.47395        7.46376       -0.73525
H         50.66405        6.30356       -2.09375
H         49.24535        5.77706       -1.93155
H         47.05065        6.06096       -1.91885
H         47.65945        8.75336       -1.63095
C         49.12195        8.60696       -2.83995
N         49.16065        9.83746       -2.25565
H         48.30405       10.02176       -1.69005
H         49.15615       10.61286       -2.91155
O         50.13305        8.13736       -3.37935
H         46.81875        9.32626       -3.66105
H         44.09185        8.13156       -3.67785
C         44.40445       10.39236       -3.99535
H         44.38275       11.01216       -3.12345
C         45.60635       10.98336       -4.59235
C         46.92005       10.90846       -4.12535
H         47.20675       10.32386       -3.32475
N         47.80545       11.70516       -4.85235
H         48.78815       11.74436       -4.80695
C         46.96055       12.40646       -5.63255
H         47.25495       13.21986       -6.19535
N         45.70865       11.95066       -5.60925
H         43.70795       10.36286       -4.80715
O         41.44515       10.17426       -4.04355
H         38.30425        9.48336       -3.69255
C         35.66645       10.43946       -2.82935
C         34.47915       11.33586       -2.83425
H         33.79035       11.13446       -2.01295
H         34.77325       12.38286       -2.72665
H         33.98515       11.29916       -3.80795
C         36.96415       11.16616       -2.99675
H         37.60605       11.05096       -2.11875
H         36.81735       12.24616       -3.11225
H         37.46645       10.85856       -3.91705
H         35.33035        8.32996       -3.34965
O         32.67305        9.50536       -3.52045
H         29.93315        9.26716       -2.87225
C         27.17645       10.56386       -2.00155
H         26.99135       10.99976       -1.01135
H         26.30625       10.81066       -2.61495
C         28.25585       11.39836       -2.64665
C         29.59935       11.42076       -2.34215
H         30.08395       10.81386       -1.66245
C         30.17085       12.39936       -3.11045
C         31.50895       12.74706       -3.23065
H         32.25905       12.22436       -2.75195
C         31.77205       13.85316       -4.04385
H         32.74915       14.15396       -4.18475
C         30.74155       14.56236       -4.67175
C         29.40115       14.18506       -4.54315
H         28.64605       14.71026       -5.01105
H         30.97755       15.38686       -5.24575
C         29.12825       13.05836       -3.74795
N         27.96085       12.46326       -3.48555
H         27.07295       12.72666       -3.81945
H         27.38035        8.68996       -2.85035
O         24.33155        9.88226       -2.47745
H         21.79815        9.42806       -1.89855
C         19.51445       10.74146       -1.22665
H         19.16785       11.32906       -0.37175
C         20.61455       11.56496       -1.84185
C         21.88005       11.69796       -1.27445
H         22.13665       11.10926       -0.46665
C         22.80925       12.61326       -1.77785
H         23.75975       12.66006       -1.37865
C         22.44695       13.45826       -2.81685
C         21.16495       13.41156       -3.34655
H         20.88545       14.06286       -4.09675
I         23.77955       14.85026       -3.57015
C         20.26125       12.47536       -2.85335
H         19.30515       12.44856       -3.24085
H         18.74785       10.81916       -2.00775
H         19.63145        8.68566       -1.68755
O         16.82025       10.86476       -0.98205
C         17.77055        7.65926        0.27875
O         18.44775        6.86646        0.55695
C         13.97445        7.59396        0.90195
C         11.43965        7.93846        1.13445
O         10.69845        8.75476        0.87045
H          9.80365        5.38246        1.09575
O          8.77925        7.22246        0.32625
C          5.95855        8.06906        1.04115
H          6.61995        8.72196        1.62545
C          4.57545        8.67146        1.04765
H          4.18765        8.64746        2.07265
C          4.31195       10.07016        0.53795
N          2.98275       10.39236        0.73435
H          2.39985        9.69506        1.23265
H          2.63025       11.32246        0.66405
O          5.06995       10.84946       -0.04095
H          3.95235        8.05106        0.40955
H          6.33735        8.07676        0.01275
H          3.22915        7.06766        1.15335
H          1.67905        4.86876        1.45195
O          0.75945        7.52076        1.07765
C         -2.13305        7.97816        1.90045
H         -3.03965        8.35796        2.37955
H         -1.29465        8.51056        2.36135
H         -2.17425        8.24976        0.84085
H         -4.91405        7.24946        1.86605
H         -6.06355        5.33266        1.87425
O         -7.93645        7.48426        1.69385
H        -10.84575        6.67166        1.76545
H        -13.32545        6.91826        2.49145
C        -15.94755        6.64736        2.99645
N        -17.17565        6.52126        3.60065
H        -17.38435        5.68826        4.08205
C        -18.13535        7.52946        3.55665
C        -19.52995        7.11996        3.90795
O        -20.21505        7.30076        4.86575
N        -20.11445        6.56856        2.79485
H        -20.73235        5.81686        3.01005
H        -19.38335        6.33086        2.12305
C        -17.84985        8.88986        2.97475
C        -18.84515        9.85106        2.53165
C        -20.26395        9.83403        2.50546
H        -20.77605       10.14346        3.43635
C        -18.32645       11.09626        1.89425
H        -17.70605       11.65736        2.59845
H        -19.14255       11.74746        1.56595
H        -17.72665       10.85686        1.01095
O        -15.77105        7.36756        2.00595
H        -14.90025        4.74936        2.54215
H        -21.05565        8.74838       -1.66082
H        -21.17804        8.02429       -0.07532
H        -21.17725        7.01274       -1.50004
H        -18.55986        6.21048       11.20268
H        -16.64565        5.08614       12.09928
H        -18.67813        9.95676       15.62207
H        -16.76797        9.87290       17.20559
H         48.60662       18.50534        4.55479
H         46.93360       19.84559        5.47312
H         49.19319       14.82475       -1.03650
H         47.75686       16.82526       -0.39350
H        -20.62485       10.73279        1.86146
H        -20.72338       10.00915        3.44882
H        -20.69050        8.99455        2.02665
H        -18.84226        9.88711        3.79553
H        -17.27808        9.40073        3.72107
H        -17.43718        8.60323        2.03006
H        -17.77848        8.15693        4.34647
H        -17.67490        7.35364        0.20008
H        -17.83405        6.55616       -1.49095
H        -18.17520        6.10992        0.82536
H         36.63396       14.67265        5.15379
H         37.84532       15.74852        5.80813
H         37.06837       16.12792        4.28975
H         19.80835       13.58602        4.34280
H         18.87838       15.09743        4.95946
H         20.16144       12.72844        6.27557
H         35.09102       16.33007        4.17902
H         34.47855       17.45206        5.37028
H         34.18406       15.73923        5.55067
H         35.59732       14.63504        6.80538
H         36.24886       17.38599        6.04130
