# Supplementary material for: Functional D- and L‑Naphthalenediimide-Peptides: Microwave-Driven Synthesis, Supramolecular Aggregation, and Multiphoton Fluorescence Lifetime Imaging Microscopy in Living Cells
Source: ACS Bio Med Chem Au. 2025 Jul 18;5(6):947–65. doi: 10.1021/acsbiomedchemau.5c00064 (PMC12715529; doi:10.1021/acsbiomedchemau.5c00064)
Supplement: Supplementary file 6 [file bg5c00064_si_006.xyz]

207

C         87.70419      -36.63037        1.02610
C         88.47788      -35.30704        1.17774
C         89.73598      -35.35717        0.29226
C         87.52307      -34.09136        0.91171
C         88.02573      -32.66347        1.29613
N         87.04503      -31.55256        1.20239
C         89.30077      -32.25958        0.59591
O         90.34050      -32.21057        1.23593
N         89.31045      -31.93916       -0.71940
C         85.66992      -31.56379        1.28737
C         84.82582      -30.28634        1.33630
O         85.08062      -32.62623        1.39164
C         85.38429      -28.98496        1.10281
C         86.80530      -28.83029        0.59379
C         87.32180      -29.32500       -0.58736
N         88.58316      -28.86355       -0.70968
C         88.80312      -28.09404        0.37531
N         87.72905      -28.05146        1.18864
N         83.55626      -30.41812        1.70243
C         82.49816      -29.42475        1.92343
C         81.06027      -29.86209        2.38210
O         82.73391      -28.23489        1.78297
N         80.10031      -28.75756        2.69067
C         78.74903      -28.85585        3.06284
C         77.85393      -27.57170        3.37058
O         78.22915      -29.95947        3.11945
C         78.23660      -26.52350        2.28971
C         77.16489      -25.53625        1.84175
C         79.49369      -25.74607        2.72857
N         76.35904      -27.77910        3.58221
C         75.41909      -26.85452        4.10379
C         73.87345      -27.12010        4.28135
O         75.82111      -25.76441        4.47424
C         73.39521      -28.53327        4.04731
N         72.99857      -26.15417        4.62628
C         71.52868      -26.23853        4.89136
C         70.54628      -25.05590        5.01764
O         71.04061      -27.34624        5.05055
C         70.90024      -23.60497        4.70646
C         72.28595      -23.19527        4.33228
C         73.10567      -23.77135        3.20660
C         74.13829      -22.70635        3.06216
C         73.85549      -21.64978        3.89084
N         72.71780      -21.88802        4.66033
C         75.25738      -22.68956        2.23329
C         76.08972      -21.55777        2.26357
C         75.78090      -20.46632        3.09940
C         74.64941      -20.50610        3.92899
N         69.28137      -25.29251        5.40560
C         68.12311      -24.36533        5.62364
C         66.74322      -24.77575        6.13917
O         68.27378      -23.17287        5.41210
N         65.82956      -23.82088        6.35013
C         66.34137      -26.23596        6.36723
C         67.40452      -27.25689        5.94164
C         67.00215      -28.70086        6.03253
N         67.89279      -29.64901        5.65748
O         65.89287      -29.02631        6.42867
C         64.47162      -23.89165        6.94738
C         63.30996      -22.86258        6.57448
O         64.24705      -24.73984        7.79406
N         61.85380      -22.96034        7.17885
C         63.80724      -21.39153        6.53722
C         65.11498      -20.89835        5.99664
C         65.50279      -21.12317        4.66963
C         66.59976      -20.43127        4.13848
C         67.28825      -19.49460        4.92017
C         66.90707      -19.27248        6.24231
C         65.82576      -19.96944        6.77489
I         68.86559      -18.36713        4.10742
C         59.84506      -24.27484        7.89562
C         61.20692      -24.18811        7.40952
C         61.04063      -21.80810        7.44390
C         59.69206      -21.88514        7.88454
C         59.08593      -23.10990        8.11572
C         57.86429      -25.56635        8.59750
C         59.20418      -25.50511        8.14875
C         57.71206      -23.16774        8.55104
C         57.09602      -24.39816        8.79440
C         58.92840      -20.71125        8.08135
C         57.58897      -20.76083        8.48812
C         56.95708      -21.98738        8.72972
C         55.73182      -24.44346        9.21727
C         55.59140      -22.05256        9.13530
N         54.96873      -23.27561        9.38142
O         61.79566      -25.23337        7.18235
O         61.44939      -20.67799        7.28189
O         55.22163      -25.53094        9.42863
O         54.97267      -21.00694        9.26339
C         53.52041      -23.45008        9.80865
C         52.59135      -22.19593        9.96162
N         51.21434      -22.55277       10.36073
C         50.22428      -21.61370       10.54833
C         48.80328      -21.96185       10.94486
O         50.49225      -20.43143       10.38151
C         47.00710      -23.51404       11.51821
C         48.35691      -23.26910       11.16669
C         47.84759      -20.94247       11.10064
C         46.51264      -21.23310       11.45013
C         46.02405      -22.52244       11.66934
C         44.52510      -22.74681       12.04177
C         43.33533      -22.76263       11.26806
C         44.29788      -22.69404       13.60000
C         45.15958      -22.61913       14.74136
C         44.38038      -22.61938       15.88652
C         43.08864      -22.67337       15.47127
N         43.04000      -22.70314       14.12237
C         41.91488      -22.68647       16.42337
C         46.63772      -22.52438       14.94231
N         42.09020      -22.73377       11.84842
C         41.13378      -22.69694       10.89484
C         41.70890      -22.73669        9.67161
C         43.07834      -22.79268        9.85260
C         43.91204      -22.85889        8.60856
B         41.75763      -22.71993       13.32930
F         40.99158      -21.51941       13.64380
F         40.98358      -23.90923       13.66766
C         39.63960      -22.60069       11.09915
H         88.36415      -37.45240        1.20947
H         87.31201      -36.70247        0.03318
H         86.89899      -36.65547        1.73031
H         88.82681      -35.16848        2.17971
H         89.44808      -35.49527       -0.72899
H         90.35719      -36.17184        0.60099
H         90.27721      -34.43926        0.38925
H         86.62174      -34.26928        1.46021
H         87.42191      -34.06030       -0.15304
H         88.21189      -32.80059        2.34085
H         87.44181      -30.66358        1.05569
H         90.15327      -31.67846       -1.15635
H         88.47467      -31.96685       -1.23896
H         86.83062      -29.93803       -1.25666
H         81.16640      -30.45814        3.26435
H         80.63937      -30.38180        1.54685
H         80.46168      -27.84417        2.62451
H         77.78199      -28.38032        2.30181
H         78.40597      -27.12643        1.42214
H         76.92349      -24.88006        2.65171
H         76.28822      -26.07244        1.54368
H         77.53073      -24.96330        1.01544
H         79.26739      -25.16281        3.59661
H         79.80776      -25.09925        1.93618
H         80.27831      -26.43663        2.95748
H         76.00337      -28.66066        3.32609
H         74.22731      -29.15247        3.78445
H         72.67981      -28.54054        3.25166
H         72.93965      -28.90809        4.93999
H         70.27008      -23.30989        3.89361
H         70.77353      -23.13205        5.65787
H         72.98598      -24.65315        2.68398
H         72.29887      -21.27089        5.30290
H         75.46966      -23.48693        1.61348
H         76.93299      -21.52578        1.66952
H         76.38991      -19.63318        3.10165
H         74.41350      -19.71393        4.54692
H         66.14593      -26.37076        7.41056
H         65.48146      -26.41621        5.75653
H         67.66587      -27.05300        4.92428
H         68.21267      -27.13790        6.63276
H         68.78634      -29.38632        5.33841
H         67.64691      -30.60118        5.70382
H         63.10282      -23.25744        5.60182
H         63.06138      -20.86163        5.98243
H         63.98379      -21.24163        7.58185
H         64.98257      -21.79597        4.08505
H         66.90132      -20.61242        3.16829
H         67.42396      -18.59451        6.82387
H         65.54301      -19.80165        7.75311
H         57.43785      -26.48711        8.78557
H         59.72617      -26.38332        8.00284
H         59.37025      -19.79254        7.92081
H         57.06105      -19.88269        8.61136
H         53.53581      -23.94084       10.75934
H         53.08422      -23.98059        8.98816
H         52.55374      -21.68122        9.02431
H         53.00298      -21.58064       10.73420
H         50.99496      -23.50257       10.49852
H         46.72477      -24.49421       11.67500
H         49.01463      -24.05890       11.07369
H         48.12914      -19.96020       10.95608
H         45.85585      -20.44338       11.55010
H         42.27281      -22.65515       17.43125
H         41.34509      -23.57987       16.27483
H         41.29579      -21.83365       16.23808
H         47.12824      -22.53337       13.99142
H         46.97268      -23.35744       15.52431
H         46.87037      -21.61451       15.45507
H         44.94762      -22.89816        8.87488
H         43.73020      -21.99033        8.01070
H         43.65339      -23.73545        8.05210
H         39.14937      -22.59238       10.14809
H         39.40915      -21.69898       11.62709
H         39.30229      -23.44256       11.66693
H         41.21445      -22.72697        8.76582
H         89.68823      -27.59692        0.56097
H         87.63919      -27.55731        2.03539
H         44.71521      -22.58529       16.86210
H         83.27384      -31.34920        1.85266
H         74.57879      -27.15187        5.25058
H         73.38701      -25.25419        4.71788
H         69.07992      -26.24088        5.57663
H         66.10354      -22.92059        6.06092
H         67.35886      -24.66939        7.09958
H         69.99693      -25.13455        3.73900
H         84.58599      -30.64995        0.08291
H         84.74981      -28.50421        0.38781
H         85.43762      -28.56889        2.08716
