# Supplementary material for: Functional D- and L‑Naphthalenediimide-Peptides: Microwave-Driven Synthesis, Supramolecular Aggregation, and Multiphoton Fluorescence Lifetime Imaging Microscopy in Living Cells
Source: ACS Bio Med Chem Au. 2025 Jul 18;5(6):947–65. doi: 10.1021/acsbiomedchemau.5c00064 (PMC12715529; doi:10.1021/acsbiomedchemau.5c00064)
Supplement: Supplementary file 7 [file bg5c00064_si_007.xyz]

1242

H         83.04620      -23.15633       26.91068
C         82.24459      -23.84633       26.66032
H         80.91629      -23.12642       28.21986
I         75.79822      -20.56273       27.41546
C         81.05712      -23.82604       27.39928
H         83.33860      -24.75794       25.03643
C         82.40805      -24.74827       25.59777
H         74.08721      -20.98420       29.97244
C         80.06576      -24.73373       27.04746
C         81.37966      -25.62947       25.24795
C         73.97679      -21.48943       27.87786
C         73.51532      -21.47905       29.19076
C         93.84239      -33.00006       23.15970
H         78.46418      -24.34845       28.36477
N         78.86062      -24.90681       27.62067
C         80.21605      -25.59881       26.00401
N         92.69584      -32.91356       23.90515
N         93.46963      -33.58634       21.90765
H         81.48504      -26.31497       24.41268
H         85.24177      -28.50485       24.70215
C         73.21024      -22.06462       26.86596
C         72.28081      -22.04661       29.48988
H         84.45444      -28.77979       26.26341
H         73.55645      -22.03663       25.83636
H         71.89160      -21.95537       30.50208
C         84.71609      -29.24443       25.30999
H         83.12017      -27.83524       23.58306
C         91.66919      -33.31107       23.09770
C         92.18510      -33.60140       21.86077
C         78.22275      -25.93156       26.92533
H         82.38090      -27.92686       25.17402
C         79.02536      -26.36317       25.88359
C         82.58116      -28.49605       24.26602
H         85.42109      -30.04700       25.52245
C         71.96735      -22.62038       27.16654
C         90.20396      -33.41776       23.46248
C         71.49834      -22.62058       28.48213
C         83.44063      -29.74132       24.57812
H         91.68363      -33.96304       20.97205
C         76.79544      -26.34682       27.12213
O         87.32972      -31.99653       24.18392
H         78.76110      -27.07092       25.10500
O         81.03839      -29.10413       26.92059
H         81.63651      -28.76073       23.78740
H         69.67085      -21.94925       28.24330
H         71.33508      -22.98942       26.36280
C         70.02433      -22.82486       28.77278
H         94.37617      -36.30880       21.06005
O         73.99343      -25.08513       27.69655
H         83.73260      -30.14342       23.60422
H         69.86258      -22.68891       29.84014
H         85.17351      -31.52679       24.91832
H         91.58064      -35.23009       23.11828
O         67.64764      -21.74331       29.16372
H         65.72972      -20.56366       30.04007
N         93.43848      -36.50434       21.38024
O         94.17443      -37.20415       23.36402
H         82.23212      -31.12057       24.23004
C         89.16116      -34.56011       23.39336
C         86.93320      -33.13384       24.02095
C         82.73181      -30.88691       25.39754
C         93.23738      -37.00669       22.61637
C         80.48662      -29.90406       26.19147
H         92.65614      -36.33600       20.76622
N         84.63802      -32.36042       24.74132
C         76.10312      -27.55098       27.01276
N         91.00704      -36.05533       23.03756
N         78.04736      -29.00925       26.52574
N         87.78730      -34.20545       23.66632
C         65.09647      -21.44083       29.92906
C         73.68863      -26.25267       27.56069
H         63.39274      -20.34709       30.59595
N         81.22482      -30.79587       25.44292
C         67.05401      -22.77052       29.17292
C         89.65855      -35.86047       23.13622
C         83.28197      -32.26475       24.91980
C         69.16387      -24.05628       28.31011
C         85.44869      -33.49825       24.21756
N         71.14334      -25.58225       27.98842
C         79.12281      -29.87196       26.06682
C         91.79722      -37.31972       23.00365
N         74.73396      -27.17127       27.28402
C         76.66613      -28.73020       26.73040
C         63.75391      -21.31518       30.25823
C         65.69564      -22.69519       29.52886
H         91.85619      -37.66620       24.03922
C         72.21227      -26.51419       27.72275
H         69.17459      -24.07025       27.21760
C         69.94297      -25.34269       28.69722
N         67.65083      -23.97010       28.71283
H         85.05590      -33.81738       23.24793
H         85.39916      -34.33641       24.91796
H         80.72437      -31.45072       24.86044
H         93.99790      -39.37807       21.87110
O         88.86584      -36.77902       23.11755
O         82.55305      -33.20749       24.67966
O         75.89774      -29.67015       26.70146
O         60.97064      -21.13707       30.71642
C         78.41143      -30.96258       25.41137
C         62.84128      -22.43002       30.20111
O         69.70086      -25.94695       29.71626
C         91.20703      -38.49542       22.16168
H         91.15951      -38.22278       21.10510
C         64.83039      -23.82470       29.61914
C         93.21293      -40.04660       21.52325
C         66.87704      -25.12530       28.67626
C         71.57623      -27.90470       27.69313
C         61.39752      -22.24076       30.45151
H         93.04242      -39.86391       20.45992
H         90.18176      -38.64939       22.48930
C         63.46385      -23.68985       29.90569
C         91.90205      -39.88368       22.33141
H         92.12271      -40.04712       23.38963
H         72.90474      -28.77390       26.21110
H         73.26917      -29.25295       27.87510
O         56.72282      -19.92274       31.77648
H         71.23230      -28.17150       28.69635
C         72.45948      -29.06069       27.16676
C         65.46046      -25.02766       29.15215
H         70.68361      -27.86216       27.06285
H         93.59766      -41.06420       21.63268
O         67.29619      -26.16245       28.20734
H         58.81227      -21.59267       31.95693
H         58.58105      -21.24422       30.24126
H         54.43687      -19.14779       32.46813
C         58.39782      -21.98289       31.02554
N         60.61382      -23.37714       30.41234
C         56.18113      -20.98867       31.54631
C         62.53588      -24.77777       29.84418
C         90.92344      -40.99273       21.87699
C         53.93947      -20.06700       32.17049
C         64.52322      -26.13664       29.12580
C         71.70499      -30.36053       26.95925
C         59.12085      -23.31716       30.67991
H         90.62784      -40.84117       20.83547
N         56.93282      -22.06950       31.20754
H         73.43016      -31.20937       26.25929
C         61.08570      -24.63848       30.12184
H         52.07914      -19.39476       32.93641
H         90.02105      -40.99142       22.49260
C         54.67962      -21.13910       31.66998
C         63.16481      -26.01999       29.44869
H         91.38307      -41.98048       21.96054
N         72.45160      -31.36082       26.45448
C         52.56787      -20.17495       32.37966
H         64.90816      -27.10626       28.82246
O         70.52427      -30.51592       27.20133
H         58.91192      -24.00699       31.50324
H         58.62305      -23.71057       29.78954
H         56.49066      -22.96791       31.08737
H         50.90175      -25.61092       33.36756
O         60.33902      -25.60202       30.07519
H         62.52388      -26.89584       29.37837
H         72.03527      -32.26018       26.26627
C         53.97667      -22.29517       31.31659
C         51.83595      -21.27691       31.95135
H         51.86363      -24.16186       33.12284
C         51.10212      -24.79585       32.66883
H         50.92954      -17.03981       32.94773
C         52.57625      -22.32897       31.39176
H         54.50696      -23.16272       30.93274
C         49.83819      -24.04303       32.34874
H         51.54142      -17.96793       31.56479
C         50.32599      -21.30160       32.10014
C         50.64862      -17.55858       32.02739
C         49.60646      -22.61305       32.24931
H         51.50868      -25.24790       31.75998
C         48.62585      -24.74496       32.28546
F         47.17357      -21.51374       33.16660
C         49.55561      -18.56322       32.30808
C         49.52317      -20.02546       32.25430
N         48.22056      -22.52255       32.30078
C         47.64364      -23.81495       32.22828
C         48.27078      -18.03806       32.49075
N         48.15915      -20.28706       32.40069
H         45.67942      -23.88354       33.12568
H         45.46941      -19.38774       33.39512
B         47.93279      -21.41266       32.36065
C         47.42181      -19.08498       32.52715
H         52.06743      -23.18922       30.97874
H         48.01586      -16.98300       32.52426
H         50.28473      -16.79107       31.34241
C         46.19400      -24.23073       32.22768
H         46.10417      -25.32098       32.20205
C         45.93412      -18.84679       32.57547
H         45.71515      -17.78351       32.71451
H         45.67186      -23.84110       31.35222
F         47.09828      -21.42316       31.62684
H         45.45510      -19.15911       31.64628
H         68.40878      -20.38264       32.04952
H         23.89121        0.49353       38.17947
H         25.25828       -0.62285       38.20951
C         68.27794      -21.45541       32.22004
C         24.20262       -0.52732       37.94537
H         69.01126      -21.76631       32.96593
C         66.03789      -20.76018       33.00514
H         68.50152      -21.95708       31.28580
H         24.10455       -0.67486       36.86663
H         64.30912      -19.69800       34.68161
C         66.87257      -21.76513       32.66198
H         63.18006      -20.02018       33.37516
H         21.62743       -0.21930       38.64688
C         63.82428      -20.49808       34.11885
H         23.52235       -1.40823       39.78404
C         23.34621       -1.56039       38.71583
C         64.84926      -21.36089       33.43573
C         21.85689       -1.26260       38.41378
H         42.73153      -11.14297       35.32039
H         24.89263       -2.94117       38.25538
H         21.63108       -1.42902       37.35810
N         66.23054      -23.01142       32.88130
H         63.20964      -21.05748       34.82282
C         23.80864       -2.99876       38.32005
F         67.45707      -24.14931       33.18624
C         64.91585      -22.80551       33.28498
N         42.33027      -12.00925       35.64644
H         21.18434       -1.87134       39.01485
O         44.31594      -13.02988       35.67565
B         66.40595      -24.14686       32.82936
F         67.08869      -24.18896       31.95598
H         23.45105       -3.25074       37.31927
H         62.23522      -22.01751       32.96822
H         23.78955       -3.82452       40.32800
C         43.11638      -13.08081       35.86336
O         26.18433       -4.92885       38.42504
H         41.33580      -12.07320       35.80629
H         52.24764      -17.37023       35.15156
C         23.46266       -4.13721       39.33237
O         54.42900      -18.84656       35.12940
C         61.82723      -22.83590       33.53970
H         59.94280      -21.82980       33.75079
H         49.83139      -16.96652       35.36217
C         64.07965      -24.04930       33.41569
C         51.59444      -18.19449       35.42733
O         21.34926       -4.06156       40.48211
C         21.95372       -4.31678       39.45960
C         25.36613       -5.77824       38.71089
H         29.72863       -7.73209       38.79569
C         60.49017      -22.74699       33.94374
O         32.20601       -9.08542       37.59284
N         66.11572      -25.25524       32.93623
N         24.08676       -5.46656       39.07409
C         50.21610      -17.96813       35.53622
C         62.62037      -23.95480       33.81720
H         56.11786      -20.62545       35.84447
H         68.88049      -26.46386       33.05221
C         42.37408      -14.31849       36.33208
H         41.87580      -14.07389       37.27339
C         53.65740      -19.75277       35.38786
C         36.30188      -11.64871       36.81398
H         58.10165      -21.85942       34.51044
C         64.76496      -25.38508       33.25678
H         43.99631      -15.31533       37.33470
C         29.36558       -8.54318       38.15865
H         68.25514      -26.62380       31.40049
N         27.05312       -7.62694       38.45144
H         29.42462       -8.23104       37.11203
C         52.21107      -19.49476       35.59181
C         68.11261      -26.92359       32.42907
N         21.29729       -4.76787       38.36996
C         55.55615      -21.25822       35.15284
H         55.73036      -20.85195       34.15674
O         38.94304      -13.26509       37.13413
C         43.28725      -15.55133       36.53666
C         66.72470      -26.53113       32.84294
C         25.70652       -7.15041       38.66901
C         31.52447       -9.97142       38.07051
H         33.82385      -11.00119       37.12550
H         21.80321       -4.98560       37.52496
H         41.60541      -14.54979       35.59061
O         47.30441      -17.63285       35.83806
H         43.87833      -15.67602       35.62474
H         23.50096       -6.24140       39.34441
N         57.65357      -22.71585       34.79921
C         59.85163      -23.84306       34.52791
C         27.87880       -8.77596       38.49098
N         54.07959      -21.06561       35.44622
N         30.20356       -9.75942       38.37053
H         20.29321       -4.87466       38.39269
C         49.24981      -19.00359       35.84632
C         61.99612      -24.98974       34.50927
O         45.67832      -17.65858       37.91355
N         33.49719      -11.62641       37.84723
C         35.72773      -12.77338       37.66273
C         56.21719      -22.66724       35.15475
C         47.84010      -18.75915       36.06400
H         68.24920      -28.00813       32.46240
C         58.38238      -23.86182       34.89249
C         64.58962      -26.83556       33.26854
C         32.07898      -11.40632       38.31912
C         38.15176      -14.13778       37.42916
C         51.25658      -20.52227       35.86528
C         60.63039      -24.97406       34.78775
C         65.80152      -27.49092       33.03903
C         34.36512      -12.59846       38.29781
H         31.89575      -11.09682       36.95957
N         36.81614      -13.73554       37.71872
H         56.11407      -23.09418       36.15594
C         49.88390      -20.28132       36.00066
C         42.59440      -16.87794       36.85089
H         62.58223      -25.81196       34.88912
C         24.88672       -8.19603       38.82304
N         40.11897      -16.01370       37.22518
H         29.69031      -10.55142       38.72040
O         27.46413       -9.88008       38.78465
C         53.26043      -22.13616       35.73590
C         44.98356      -18.25399       37.11600
H         22.69058       -7.46049       37.00003
H         55.69135      -23.30948       34.44253
C         23.38266       -8.16840       38.99077
C         38.77900      -15.51006       37.44201
C         51.83672      -21.83102       35.97070
C         22.49802       -7.80240       38.00902
O         34.02909      -13.36791       39.17583
H         62.43851      -27.22596       33.31615
C         41.12167      -17.01660       37.15092
N         43.64456      -17.86924       36.85452
C         63.38986      -27.70984       33.52163
O         57.85488      -24.88332       35.29199
N         46.98010      -19.83409       36.32802
H         65.94877      -28.56591       32.99399
H         60.18930      -25.84688       35.26180
C         31.03177      -12.46885       37.80987
H         30.45478      -12.01901       36.99742
O         53.65192      -23.28223       35.82295
N         22.66853       -8.49967       40.10621
C         45.44057      -19.58206       36.45643
N         21.27191       -8.16314       38.43941
C         48.95816      -21.31911       36.29950
H         29.53937      -12.01983       39.38400
H         63.40432      -28.06848       34.55554
H         45.07246      -19.49379       35.43501
C         21.34719       -8.29643       39.80541
C         47.52778      -21.10026       36.55630
C         30.05243      -12.87388       38.94391
H         63.42705      -28.59404       32.88133
H         32.35632      -13.57588       36.44606
C         50.90313      -22.87408       36.31068
O         40.78284      -18.15844       37.38704
C         31.61651      -13.77309       37.22406
C         37.97298      -16.77162       37.72752
H         30.58718      -13.38326       39.74881
C         49.54528      -22.63319       36.45960
H         38.49989      -17.25427       38.55671
H         35.50028      -15.82302       36.52114
H         32.06800      -14.38094       38.00840
H         45.10515      -20.99512       38.03993
C         44.64368      -20.77708       37.07381
C         36.53423      -17.05939       38.03977
C         35.46193      -16.53395       37.33965
H         51.26645      -23.88688       36.46534
H         38.16447      -17.43314       36.87677
O         46.92881      -22.08185       36.93701
H         29.28473      -13.55031       38.56190
H         30.81827      -14.36784       36.77385
H         48.91592      -23.47901       36.72336
C         43.14283      -20.85612       37.26880
H         44.78823      -21.62153       36.39972
H         42.62372      -20.43411       35.21563
C         42.26580      -20.77377       36.18457
C         34.32306      -17.19433       37.87239
N         36.08765      -18.04412       38.91827
H         43.38273      -21.54388       39.30491
C         42.69033      -21.39033       38.47958
H         32.65020      -16.33096       36.81772
H         36.66552      -18.65291       39.48220
C         32.97709      -17.04468       37.56766
C         34.74792      -18.09724       38.80185
C         40.94719      -21.21109       36.31970
C         41.38237      -21.84037       38.61220
H         40.27339      -21.17630       35.46786
C         40.51267      -21.74909       37.53058
C         32.05939      -17.84444       38.25671
C         33.86305      -18.92676       39.47986
H         41.06358      -22.30626       39.54173
H         30.99676      -17.74084       38.05353
C         32.49988      -18.78562       39.19972
H         34.21646      -19.65835       40.20271
I         38.56441      -22.49745       37.71532
H         31.77660      -19.41191       39.71555
I         40.70574      -21.97350       45.27605
H         33.92012      -18.88850       47.28229
H         48.26143      -24.81468       39.81027
H         43.20400      -21.78401       47.10505
H         36.35995      -19.13462       47.76954
C         42.65494      -21.22742       45.09282
C         34.64334      -18.26255       46.76596
C         43.52359      -21.31917       46.17523
H         93.65741      -41.62682       29.53851
C         36.00650      -18.40357       47.04613
C         48.34590      -23.72438       39.83676
H         92.29677      -40.63616       30.07068
H         47.84107      -23.37817       40.74023
C         93.19889      -40.63857       29.45464
C         50.77846      -24.22425       39.84057
C         43.09081      -20.69016       43.88202
H         47.80680      -23.34116       38.97268
C         44.83180      -20.87006       46.04343
C         34.20278      -17.32141       45.82291
H         33.14010      -17.21748       45.62026
H         42.41740      -20.65455       43.02993
H         45.52319      -21.02262       46.86987
H         53.04120      -25.08872       40.93138
H         92.90317      -40.48700       28.41317
C         49.79258      -23.29802       39.81309
H         53.66016      -24.72906       39.32703
C         36.89124      -17.57403       46.36802
C         53.24849      -24.27531       40.23280
H         51.07224      -22.94128       44.38226
H         38.80875      -18.12883       47.04917
C         44.40987      -20.25388       43.74770
C         45.28547      -20.33558       44.83316
H         95.87355      -40.71407       29.21225
C         51.98915      -23.52018       39.90171
C         94.17896      -39.53062       29.90866
H         94.39839      -39.69376       30.96721
N         38.23075      -17.51959       46.48582
H         53.41286      -23.36260       44.04884
O         49.07970      -21.54981       44.55705
H         46.94101      -21.10394       43.98183
C         35.12036      -16.52145       45.13389
H         65.55083      -27.53974       42.13786
H         65.56343      -28.05689       40.46103
C         36.46635      -16.67125       45.43841
C         95.49012      -39.69613       29.10160
C         51.69909      -22.09914       44.10021
C         46.78708      -20.25287       44.64581
H         74.17828      -31.73641       33.83372
H         44.76869      -19.91347       42.77937
N         50.36452      -22.00267       39.88988
C         53.05063      -22.34740       43.90819
H         47.24295      -20.45763       45.61738
C         65.53325      -27.17559       41.10623
H         54.00814      -23.64232       40.69115
H         92.45811      -38.29450       30.05046
H         95.32033      -39.51418       28.03801
F         49.30237      -20.98946       40.73817
H         68.08451      -28.03878       40.54309
H         34.79333      -15.80688       44.38483
C         51.75076      -22.08901       39.84910
C         93.48793      -38.14054       29.73695
H         62.32599      -25.32728       42.84583
O         59.99393      -24.36210       42.85129
C         38.67718      -16.53475       45.60743
C         49.67676      -20.57045       44.16688
O         55.79811      -22.75829       43.39731
N         74.59434      -30.83680       34.02128
H         64.58368      -26.68542       40.90713
B         50.08836      -20.89005       39.95912
O         72.66614      -29.99102       34.76508
F         49.17843      -20.91460       39.32510
H         96.27554      -39.02792       29.44918
C         51.11037      -20.78716       43.92868
C         37.60480      -16.00794       44.90847
H         54.19969      -22.65905       38.56311
C         67.94283      -26.96381       40.60514
H         40.30659      -16.91016       44.44332
H         93.45273      -37.86159       28.68155
H         40.64295      -16.73086       46.12312
O         42.92249      -17.63639       44.95150
C         40.11581      -16.24832       45.29397
C         73.84723      -29.83609       34.52446
C         66.73538      -26.30559       40.85112
H         75.57330      -30.68575       33.82774
C         53.98122      -21.30811       43.54637
C         47.58339      -19.06252       44.01953
H         64.72771      -25.29087       42.51952
C         62.77529      -24.45344       42.38172
O         91.14239      -36.42836       30.70866
H         94.13358      -37.30888       31.63577
H         64.65670      -26.37267       36.91011
H         70.39126      -27.48284       40.02779
C         55.40457      -21.61337       43.30547
O         62.47939      -25.08348       37.64480
H         57.83352      -22.80763       42.01726
H         32.96114      -13.84101       44.34004
N         49.12512      -19.31093       43.90890
C         94.06649      -36.97210       30.59748
C         54.71345      -21.80003       38.97055
H         31.42735      -13.02563       46.12492
C         60.52493      -23.34197       42.45296
H         58.26374      -22.55339       43.71814
H         47.22464      -18.97191       42.99537
C         64.14743      -24.46591       42.13459
H         56.63705      -22.63319       38.48031
H         34.21093      -13.85621       45.57451
H         37.64446      -15.30375       44.08421
C         52.47809      -20.77845       39.74034
H         67.04129      -26.58266       36.35333
C         58.35975      -22.14331       42.70862
N         45.77449      -17.35696       44.40771
H         32.72803      -12.86113       47.31409
C         33.75990      -13.24728       44.79068
C         65.29544      -25.49450       36.96936
C         52.03036      -19.75581       43.59285
C         68.87052      -26.00551       40.42139
N         50.30745      -19.76219       39.98239
C         56.11204      -21.76584       38.87160
C         70.25630      -26.39787       40.00008
C         61.99867      -23.32458       42.10434
C         43.26208      -16.49464       44.71592
C         32.19462      -12.35010       46.50930
C         47.11757      -17.72842       44.66287
C         53.40012      -20.00005       43.43598
O         96.44597      -36.85533       30.94174
C         91.93417      -35.50879       30.71778
H         87.67022      -33.88226       32.43364
O         84.82399      -32.75857       32.19855
C         95.50471      -36.65879       30.19915
H         47.61945      -18.85353       40.96316
C         53.98263      -20.75133       39.54910
C         66.65402      -25.61132       36.64768
H         61.05606      -23.47896       39.04866
N         59.79758      -22.19493       42.35612
C         74.60186      -28.53646       34.73251
N         93.28157      -35.70438       30.60795
C         40.92150      -14.98673       45.00799
C         66.92361      -24.85731       40.88345
C         63.22228      -24.11626       37.66692
C         51.67251      -19.50115       39.85267
H         47.61623      -18.66659       39.21341
H         58.62907      -22.44758       38.63887
H         75.41124      -28.72889       35.44124
C         80.69672      -30.59801       33.01000
C         44.73366      -16.35650       44.41207
N         56.22154      -20.54367       43.00558
H         34.49973      -13.05028       44.01265
C         49.94342      -18.22318       43.63362
O         36.17468      -12.84631       46.74169
C         48.08339      -18.32462       40.13561
H         73.37529      -27.64730       36.26231
H         71.02609      -25.94262       40.62468
H         70.39720      -26.09270       38.97278
C         64.66785      -24.25256       37.36730
C         87.71908      -33.04475       31.73241
C         33.17626      -11.94294       45.37788
H         87.32644      -33.36510       30.76313
N         42.26116      -15.49048       44.79137
N         90.05751      -33.75067       31.17994
C         49.57013      -18.55834       40.09050
H         60.75461      -23.20405       37.34011
C         61.25735      -22.79362       38.21962
C         64.78233      -23.43012       41.45308
H         31.68116      -11.49696       46.95070
C         57.69666      -20.73497       42.70260
C         51.39387      -18.48172       43.42050
N         68.26593      -24.72880       40.52897
N         95.70105      -36.15534       28.96236
C         73.71844      -27.38063       35.25875
O         78.17236      -29.27778       34.27828
O         47.82517      -17.08721       45.41069
C         23.31346       -7.83330       47.56681
O         69.49778      -25.65410       35.99888
H         75.04759      -28.24959       33.77711
C         85.55165      -31.81414       32.43571
H         82.98943      -30.99716       32.37483
C         91.43098      -34.10491       30.90476
H         72.82546      -27.33876       34.62893
H         94.91659      -35.98646       28.35125
N         59.07052      -21.54764       38.74966
N         38.95908      -13.21229       45.28330
C         66.25180      -23.52133       41.08927
C         56.82014      -20.61147       39.21849
N         24.63475       -8.03666       47.86771
C         62.64260      -22.23326       41.51685
N         62.75062      -22.85494       37.95579
C         54.35244      -18.97352       43.15131
H         32.60183      -11.49076       44.56488
C         40.29475      -13.61439       44.99445
H         93.85706      -34.87971       30.68113
H         60.24910      -21.33792       42.07446
C         54.71888      -19.64470       39.95418
C         89.20319      -32.67946       31.53503
C         67.59054      -24.50180       36.67458
H         57.87655      -20.31742       41.71197
C         55.79851      -19.23118       42.94527
N         86.90740      -31.90699       32.25459
O         49.46241      -17.12827       43.39627
C         36.50889      -12.07619       45.86355
O         71.82484      -25.43518       37.26443
H         96.63764      -35.95955       28.63901
N         23.12331       -7.76667       46.19310
C         63.98689      -22.32183       41.13656
N         83.49241      -30.34220       32.95491
H         58.25542      -20.12057       43.41305
C         81.39798      -29.47949       33.64594
H         47.85606      -17.26033       40.25130
C         51.70015      -18.03804       39.86204
C         60.53724      -21.46279       38.58137
C         58.32100      -20.46500       39.08752
C         69.00961      -24.59967       36.20736
C         25.34901       -7.70569       46.75225
C         50.41569      -17.51056       40.03529
C         34.22410      -10.88461       45.89588
C         37.87080      -12.25019       45.22706
C         65.59532      -23.16465       37.42896
C         56.08684      -19.53723       39.72433
H         34.35317      -10.55330       44.48794
C         45.42820      -15.02953       44.10244
O         29.60745       -9.35706       46.35089
C         78.94067      -28.33777       34.30787
C         84.99912      -30.43345       32.90056
H         31.83443      -10.02718       46.29372
C         52.35756      -17.44725       43.09947
C         24.46447       -7.33961       45.77039
H         62.09464      -21.32092       41.30288
C         82.75644      -29.44950       33.70450
B         68.55599      -23.62086       40.41669
H         54.23701      -18.86160       40.51284
H         84.72379      -30.33132       31.65189
C         26.85321       -7.73302       46.58505
H         60.95161      -21.07440       39.51400
C         66.96174      -23.30030       37.14526
N         35.63943      -11.10436       45.41535
C         53.73606      -17.67252       42.99160
H         46.02146      -15.15309       43.19185
C         74.35414      -25.98994       35.28750
N         80.32214      -28.61668       34.10405
N         76.87640      -26.64711       34.84960
C         63.53509      -21.71918       38.00000
H         46.13568      -14.79533       44.90243
F         69.61102      -23.62349       40.76174
O         41.08625      -12.74184       44.69959
C         92.39018      -32.91332       30.91809
F         69.21043      -23.66372       39.52149
H         87.44140      -31.07156       32.42785
O         89.59919      -31.54192       31.69767
C         72.07696      -24.82398       36.25191
H         43.74747      -14.02622       43.15699
O         56.56914      -18.32493       42.68382
C         67.07635      -22.27809       40.90313
H         60.72155      -20.73190       37.79024
C         44.51637      -13.79576       43.89841
N         32.34711       -9.23749       45.93793
H         64.39822      -21.51180       40.55446
C         64.97721      -21.90744       37.74230
H         24.65704       -6.99759       44.76143
H         53.68936      -17.44849       39.12710
C         78.24570      -27.02702       34.57869
H         93.86983      -33.45743       28.42768
C         52.79797      -17.03727       39.59044
H         44.01853      -13.55118       44.83998
O         58.86563      -19.40061       39.31778
H         50.15902      -16.45562       40.05505
C         93.85539      -32.80668       30.55362
C         33.66686       -9.45251       45.63415
C         75.83068      -25.72868       35.12593
C         94.37137      -33.09619       29.31653
N         73.28347      -25.05957       35.55222
O         83.30984      -28.64961       34.43241
H         51.97236      -16.44564       42.92628
N         69.78533      -23.44581       36.25470
C         30.02239       -8.25323       46.05659
H         56.58810      -18.61808       40.01537
N         68.38039      -22.48537       40.46769
C         38.44481      -11.12444       44.37990
H         35.96346      -10.47793       44.69347
O         63.10980      -20.61683       38.27183
C         85.71021      -29.28364       32.08996
H         38.73175      -11.47848       43.38641
H         86.00529      -29.68328       31.11603
H         65.35828      -20.52113       42.39976
H         54.38778      -16.84972       42.70807
C         71.30228      -23.53448       35.86701
H         53.07781      -16.52395       40.51411
C         67.83023      -22.17252       37.07075
N         94.88180      -32.40956       31.36154
C         27.85054       -6.62689       46.23540
N         95.65562      -33.08160       29.36418
H         87.68820      -29.59266       33.03793
C         31.50946       -8.02118       45.72449
H         71.32082      -23.53239       34.77468
C         66.99435      -20.83127       41.01068
H         52.43868      -16.26499       38.90829
C         69.20314      -22.21608       36.54681
C         96.02852      -32.49586       30.61638
N         29.19690       -7.10396       46.01688
H         37.75165      -10.29496       44.23782
H         25.57807       -5.64556       46.86983
H         39.33524      -10.70060       44.85293
C         86.98408      -28.78911       32.82611
C         65.89168      -20.79470       37.81047
H         83.90560      -28.30385       31.30001
C         65.97208      -19.96463       41.69273
O         34.34793       -8.56861       45.15188
C         45.25947      -12.55839       43.43019
O         76.13531      -24.56110       35.26174
H         31.56909       -7.70944       44.67781
C         84.85011      -28.03877       31.77872
C         78.98797      -25.69640       34.59686
C         69.01751      -21.23942       40.23440
H         22.36185       -4.27816       45.91287
C         67.23494      -20.92112       37.48498
H         86.72074      -28.32652       33.78005
N         23.36588       -4.17127       45.88934
H         80.95574      -26.42358       32.58114
H         31.87244       -7.20997       46.36145
H         78.74244      -25.25670       35.56877
O         46.45906      -12.50799       43.24251
N         26.16147       -4.87001       46.59640
H         23.87135       -4.38918       45.04413
C         27.43978       -5.18102       46.22858
H         84.64950      -27.47044       32.68718
H         43.47945      -11.54984       43.37451
H         66.45880      -19.16282       42.25107
C         68.17981      -20.23300       40.56743
H         71.99733      -22.16575       37.39912
C         72.16122      -22.30204       36.33201
H         65.32591      -19.49044       40.94822
H         65.53144      -19.82718       38.15089
C         81.21608      -25.70900       33.35476
C         80.41449      -25.27936       34.39811
N         44.47386      -11.48631       43.21406
O         69.77729      -21.15089       36.60255
H         78.45686      -25.06079       33.88130
C         24.02309       -3.72064       46.97856
O         23.42031       -3.46553       48.00206
H         87.51143      -28.04843       32.22104
H         71.15742      -21.24199       40.52467
C         70.42001      -20.93065       39.78294
H         70.63745      -21.43252       38.84720
H         85.38885      -27.37711       31.09642
H         67.86835      -20.04420       37.59785
C         25.53142       -3.54211       46.84880
C         73.63632      -22.09706       36.04519
H         71.80921      -21.42642       35.80174
H         73.47448      -22.46582       33.92560
O         28.25693       -4.33193       45.93901
C         74.10626      -22.09721       34.72987
C         82.40845      -24.94766       33.47785
N         81.05269      -24.25526       35.09408
H         44.87545      -10.61990       42.88879
H         25.86807       -3.22253       47.83898
H         74.03027      -21.43324       38.06588
H         83.67731      -25.66319       31.88614
C         74.41932      -21.52450       37.05359
H         70.55094      -19.85788       39.61245
C         83.57228      -24.97854       32.72214
H         80.65746      -23.69884       35.84029
C         82.25844      -24.08320       34.52189
C         75.34962      -21.54213       34.42992
C         25.88477       -2.40157       45.84144
H         25.53183       -2.65147       44.83849
C         75.65443      -20.95751       36.75501
H         23.25891       -1.27462       46.53572
H         75.69635      -21.51419       33.40051
C         76.11619      -20.96759       35.44217
H         26.96902       -2.34390       45.78285
C         84.60126      -24.09848       33.07318
C         83.25037      -23.17656       34.87486
H         76.22674      -20.46335       37.53696
C         23.93152       -0.66624       45.93436
C         25.42083       -0.96357       46.23696
H         23.70589       -0.83312       44.87872
H         85.53202      -24.10831       32.51220
C         84.43808      -23.19717       34.13633
H         25.59641       -0.81121       47.30525
H         83.10968      -22.47732       35.69582
H         23.70187        0.37712       46.16708
I         77.93795      -20.04147       34.97968
H         85.24002      -22.50780       34.38744
C         26.27704        0.06984       45.46677
H         26.17907       -0.07758       44.38800
H         27.33271       -0.02547       45.73098
H         25.96537        1.09058       45.70102
I         42.26012      -21.17500       53.27522
H         35.58960      -18.10749       55.29238
H         49.81234      -24.00094       47.77852
H         44.75877      -20.98607       55.10324
H         38.02952      -18.35418       55.77872
C         44.20930      -20.42900       53.09114
C         36.31280      -17.48162       54.77588
C         45.07810      -20.52151       54.17316
H         95.36340      -40.90807       37.60110
C         37.67606      -17.62297       55.05548
C         49.90035      -22.91074       47.80806
H         94.00276      -39.91736       38.13321
H         49.39024      -22.56791       48.71007
C         94.90483      -39.91985       37.51709
C         52.33248      -23.42075       47.83385
C         44.64520      -19.89111       51.88054
H         49.36871      -22.52052       46.94129
C         46.38644      -20.07358       54.04062
C         35.87211      -16.54010       53.83331
H         34.80936      -16.43587       53.63111
H         43.97122      -19.85459       51.02904
H         47.07748      -20.22646       54.86729
H         54.58955      -24.29876       48.94278
H         94.60903      -39.76846       36.47563
C         51.34922      -22.49103       47.80131
H         55.21175      -23.93562       47.33992
C         38.56081      -16.79342       54.37729
C         54.80069      -23.48405       48.24724
H         52.62253      -22.14802       52.34922
H         40.47835      -17.34801       55.05847
C         45.96467      -19.45570       51.74547
C         46.84075      -19.54001       52.83008
H         97.57945      -39.99537       37.27457
C         53.54540      -22.72172       47.91738
C         95.88489      -38.81178       37.97083
H         96.10433      -38.97471       39.02940
N         39.90041      -16.73908       54.49471
H         54.96479      -22.56754       52.01732
O         50.59621      -20.86004       52.28848
H         48.50737      -20.31226       51.98478
C         36.78965      -15.74007       53.14429
H         67.11066      -26.73583       50.14082
H         67.11411      -27.25789       48.46590
C         38.13578      -15.89022       53.44821
C         97.19608      -38.97742       37.16382
C         53.24796      -21.30770       52.05875
C         48.34275      -19.45938       52.64439
H         75.73481      -30.93787       41.83572
H         46.32326      -19.11465       50.77736
N         51.92484      -21.19912       47.89497
C         54.59962      -21.55493       51.86570
H         48.79193      -19.65741       53.62005
C         67.08518      -26.37447       49.10845
H         55.56284      -22.85514       48.70713
H         94.16403      -37.57568       38.11267
H         97.02635      -38.79551       36.10023
F         50.85400      -20.19514       48.73512
H         69.62775      -27.23710       48.52362
H         36.46244      -15.02517       52.39564
C         53.31186      -21.28942       47.89598
C         95.19376      -37.42176       37.79887
H         63.86533      -24.54051       50.82569
O         61.53538      -23.57180       50.81997
C         40.34695      -15.75398       53.61654
C         51.20558      -19.83677       51.99972
O         57.34583      -21.96451       51.35413
N         76.15079      -30.03820       42.02316
H         66.13302      -25.88814       48.91289
B         51.64049      -20.08873       47.95696
O         74.22220      -29.19193       42.76549
F         50.82034      -20.09808       47.20698
H         97.98153      -38.30926       37.51141
C         52.65792      -19.99626       51.88935
C         39.27424      -15.22681       52.91824
H         55.74736      -21.85311       46.59411
C         69.48798      -26.16209       48.59024
H         41.97662      -16.13019       52.45305
H         95.15836      -37.14308       36.74342
H         42.31294      -15.94915       54.13257
O         44.59784      -16.85538       52.96090
C         41.78585      -15.46744       53.30292
C         75.40347      -29.03727       42.52557
C         68.28263      -25.50171       48.84120
H         77.12986      -29.88724       41.83011
C         55.52941      -20.51473       51.50431
C         49.13898      -18.26635       52.02620
H         66.27224      -24.49908       50.53350
C         64.31963      -23.66458       50.37053
O         92.84820      -35.70934       38.77001
H         95.83968      -36.58955       39.69723
H         66.21561      -25.57567       44.91401
H         71.93744      -26.68497       48.02028
C         56.95368      -20.81858       51.26803
O         64.02677      -24.27724       45.58908
H         59.38372      -22.01061       49.99947
H         34.72328      -13.02032       52.36195
N         50.67845      -18.51618       51.90487
C         95.77242      -36.25301       38.65887
C         56.26693      -20.99681       47.00072
H         33.18963      -12.20456       54.14666
C         62.07024      -22.55158       50.42684
H         59.81569      -21.75640       51.69964
H         48.77099      -18.15946       51.00739
C         65.69554      -23.67286       50.14543
H         58.18307      -21.82760       46.47582
H         35.97269      -13.03564       53.59670
H         39.31361      -14.52212       52.09441
C         54.04685      -19.97975       47.82987
H         68.59991      -25.78485       44.35499
C         59.91098      -21.34649       50.68977
N         47.35665      -16.54189       52.43804
H         34.49032      -12.04006       55.33574
C         35.52208      -12.42671       52.81264
C         66.85333      -24.69649       44.96866
C         53.57644      -18.96514       51.54572
C         70.41751      -25.20533       48.41184
N         51.87251      -18.96461       48.00289
C         57.66401      -20.96145       46.87817
C         71.80306      -25.59996       47.99038
C         63.54591      -22.53491       50.08813
C         44.93678      -15.71348       52.72535
C         33.95696      -11.52903       54.53092
C         48.69282      -16.94251       52.69914
H         81.58645      -30.35439       41.76059
C         54.94798      -19.20651       51.39774
O         98.15208      -36.13680       39.00244
C         93.63997      -34.78976       38.77908
H         89.37623      -33.16318       40.49577
O         86.52973      -32.03971       40.26023
C         97.21061      -35.93983       38.26025
H         49.18764      -18.05176       49.00289
C         55.54616      -19.95162       47.59994
C         68.21169      -24.81290       44.64603
H         62.61348      -22.68268       47.04575
N         61.34762      -21.40128       50.33503
C         76.15820      -27.73769       42.73351
N         94.98739      -34.98532       38.66926
H         82.88511      -30.62101       40.62355
C         42.59245      -14.20659       53.01529
C         68.47810      -24.05430       48.90563
C         64.77521      -23.31552       45.64495
C         53.23948      -18.70064       47.90114
H         49.17902      -17.91308       47.25744
H         60.18450      -21.64899       46.64314
H         76.96744      -27.93000       43.44245
C         82.21797      -29.85530       41.02008
C         46.29876      -15.55735       52.42232
N         57.77274      -19.74670       50.98142
H         36.26218      -12.23004       52.03479
C         51.46657      -17.46469       51.45893
O         37.93714      -12.02650       54.76120
C         49.64566      -17.53873       48.16398
H         74.93201      -26.84788       44.26314
H         72.57342      -25.14509       48.61462
H         71.94499      -25.29615       46.96296
C         66.22495      -23.45484       45.36633
C         89.42485      -32.32590       39.79423
C         34.93866      -11.12213       53.39943
H         89.03204      -32.64660       38.82516
N         43.93236      -14.71154       52.79826
N         91.76327      -33.03166       39.24136
C         51.13214      -17.76455       48.11802
H         62.30903      -22.40469       45.33773
C         62.81329      -21.99588       46.21742
C         66.33930      -22.63116       49.48191
H         33.44357      -10.67584       54.97227
C         59.24949      -19.93723       50.68533
C         52.94218      -17.68702       51.39557
N         69.81428      -23.92791       48.52574
H         81.57480      -29.53088       40.19802
N         97.40683      -35.43609       37.02360
C         75.27483      -26.58168       43.25933
O         79.72879      -28.47888       42.27899
O         49.39559      -16.37058       53.50825
C         25.07582       -7.01303       55.58820
O         71.04509      -24.87333       43.93896
H         76.60415      -27.45106       41.77816
C         87.25735      -31.09521       40.49724
H         84.69514      -30.27892       40.43668
C         93.13675      -33.38587       38.96609
H         74.38165      -26.54016       42.62977
H         96.62230      -35.26683       36.41271
N         60.62629      -20.74855       46.74825
N         40.62925      -12.43132       53.29153
C         67.81599      -22.71752       49.14907
C         58.37732      -19.80811       47.21903
N         26.39712       -7.21658       55.88895
C         64.19510      -21.44204       49.50938
N         64.30655      -22.05720       45.95217
C         55.90351      -18.17653       51.13571
H         34.36423      -10.67008       52.58637
C         41.96498      -12.83412       53.00261
H         95.56284      -34.16064       38.74278
H         61.80412      -20.54293       50.06563
C         56.28556      -18.83786       47.97587
C         90.90887      -31.96047       39.59640
C         69.14785      -23.70319       44.67244
H         59.43530      -19.51532       49.69814
C         57.35079      -18.43308       50.93232
N         88.61311      -31.18807       40.31622
O         50.98900      -16.39673       51.12744
C         38.27159      -11.25584       53.88367
O         73.37814      -24.63826       45.25994
H         98.34343      -35.24030       36.70028
N         24.75243       -6.90212       54.15011
C         65.54457      -21.52720       49.14822
N         85.19803      -29.62332       41.01609
H         59.80531      -19.32594       51.40084
C         82.95439      -28.68072       41.64660
H         49.41025      -16.47330       48.25208
C         53.25846      -17.23779       47.87366
C         62.09349      -20.66528       46.58194
C         59.87794      -19.66373       47.08156
C         70.57298      -23.82130       44.29912
C         27.11143       -6.88517       54.77366
C         51.97275      -16.71336       48.04745
C         35.98675      -10.06378       53.91697
C         67.15477      -22.36933       45.44027
C         57.64960      -18.73056       47.72570
H         36.06962       -9.62690       52.86571
C         46.98956      -14.23016       52.10550
O         31.36989       -8.53629       54.37185
C         80.49711      -27.53887       42.30836
C         86.70477      -29.71449       40.96196
H         33.59705       -9.20621       54.31530
C         53.90762      -16.65001       51.08664
C         26.22687       -6.51878       53.79196
H         63.64912      -20.52976       49.29061
C         84.46191      -28.73033       41.76520
B         70.10264      -22.81943       48.41155
H         55.80920      -18.04820       48.52915
H         85.88987      -30.38301       40.00537
C         28.61564       -6.91227       54.60645
H         62.50654      -20.27843       47.51562
C         68.52061      -22.50380       45.15159
N         37.40209      -10.28361       53.43612
C         55.28705      -16.87431       50.98416
H         47.57982      -14.35503       51.19311
C         75.91057      -25.19098       43.28712
N         81.87856      -27.81780       42.10448
N         78.43286      -25.84831       42.84970
C         65.09362      -20.92378       46.01054
H         47.69896      -13.99283       52.90281
F         71.16853      -22.82444       48.72044
O         42.75635      -11.96135       52.70811
C         94.09599      -32.19430       38.97949
F         70.75748      -22.86308       47.51668
H         89.14715      -30.35272       40.48974
O         91.30474      -30.82282       39.75855
C         73.63236      -24.02541       44.24899
H         45.30658      -13.22904       51.15937
O         58.12262      -17.52531       50.67940
C         68.63306      -21.47506       48.92126
H         62.27977      -19.93276       45.79283
C         46.07531      -12.99766       51.90076
N         34.10965       -8.41661       53.95917
H         65.96010      -20.71747       48.56919
C         66.53590      -21.11199       45.75260
H         26.41950       -6.17631       52.78319
H         55.24580      -16.65002       47.13409
C         79.80224      -26.22803       42.57896
H         95.57571      -32.73907       36.48924
C         54.35582      -16.23741       47.59908
H         45.57691      -12.75317       52.84208
O         60.42455      -18.59975       47.30922
H         51.71197      -15.65927       48.05654
C         95.56116      -32.08739       38.61482
C         35.42938       -8.63167       53.65525
C         77.38714      -24.92980       43.12571
C         96.07719      -32.37729       37.37786
N         74.83991      -24.26040       43.55096
O         85.01520      -27.92982       42.49244
H         53.52348      -15.64684       50.92026
N         71.34183      -22.64684       44.25176
C         31.78484       -7.43241       54.07769
H         58.15336      -17.80926       48.00518
N         69.92962      -21.68324       48.46295
C         39.95057      -10.45042       52.37399
O         64.66911      -19.82247       46.28814
C         87.41605      -28.56466       40.15152
H         87.71109      -28.96423       39.17757
H         66.91218      -19.70640       50.38981
H         55.94063      -16.04968       50.71012
C         72.85880      -22.73513       43.86473
H         54.63761      -15.72221       48.52080
C         69.38767      -21.37496       45.07260
N         96.58758      -31.68979       39.42246
C         29.61289       -5.80616       54.25642
N         97.36151      -32.36228       37.42518
H         89.39406      -28.87384       41.09951
C         33.27197       -7.20027       53.74592
H         72.87790      -22.73205       42.77247
C         68.54218      -20.02632       48.99691
H         53.99551      -15.46626       46.91613
C         70.79113      -21.44709       44.62890
C         97.73433      -31.77632       38.67736
N         30.95927       -6.28319       54.03787
H         27.34061       -4.82477       54.89131
C         88.68998      -28.07026       40.88766
C         67.44945      -19.99816       45.81586
H         85.61150      -27.58440       39.36207
C         67.52594      -19.15355       49.68003
O         36.11039       -7.74773       53.17295
C         46.81677      -11.75943       51.43185
O         77.69176      -23.76218       43.26117
H         33.33177       -6.88822       52.69935
C         86.55620      -27.31957       39.84051
C         80.54467      -24.89747       42.59748
C         70.56668      -20.43767       48.22457
H         24.12423       -3.45756       53.93420
C         68.79156      -20.12329       45.48502
H         88.42667      -27.60766       41.84160
N         25.12826       -3.35068       53.91059
H         82.51290      -25.62514       40.58229
H         33.63482       -6.38922       54.38318
H         80.29936      -24.45826       43.56968
O         48.01618      -11.70812       51.24331
N         27.92384       -4.04924       54.61743
H         25.63376       -3.56891       53.06549
C         29.20208       -4.36029       54.24937
H         86.35601      -26.75117       40.74902
H         45.03617      -10.75142       51.37706
H         68.01743      -18.35260       50.23538
C         69.72777      -19.43029       48.55065
H         73.55462      -21.36913       45.39927
C         73.71791      -21.50345       44.33181
H         66.87861      -18.67917       48.93687
H         67.08904      -19.03000       46.15441
C         82.77288      -24.90991       41.35540
C         81.97101      -24.47991       42.39839
N         46.03049      -10.68768       51.21619
O         71.32320      -20.39824       44.65938
H         80.01327      -24.26152       41.88245
C         25.78542       -2.89971       54.99963
O         25.18248       -2.64422       56.02292
H         89.21741      -27.32957       40.28267
H         72.70683      -20.44014       48.51451
C         71.96953      -20.12889       47.77267
H         72.18816      -20.63122       46.83771
H         87.09495      -26.65801       39.15814
H         69.42403      -19.24511       45.59354
C         27.29380       -2.72133       54.86994
C         75.19290      -21.29788       44.04459
H         73.36597      -20.62667       43.80356
H         75.03131      -21.66779       41.92534
O         30.01917       -3.51124       53.95950
C         75.66295      -21.29855       42.72937
C         83.96507      -24.14821       41.47823
N         82.60890      -23.45528       43.09386
H         46.43169       -9.82105       50.89090
H         27.63040       -2.40195       55.86020
H         75.58669      -20.63292       46.06483
H         85.23457      -24.86463       39.88749
C         75.97577      -20.72450       45.05258
H         72.10142      -19.05616       47.60285
C         85.12921      -24.17950       40.72302
H         82.21389      -22.89929       43.84052
C         83.81469      -23.28322       42.52175
C         76.90624      -20.74335       42.42922
C         27.64735       -1.58057       53.86292
H         27.29455       -1.83026       52.85988
C         77.21078      -20.15735       44.75381
H         25.02155       -0.45348       54.55767
H         77.25310      -20.71590       41.39988
C         77.67265      -20.16799       43.44105
H         28.73162       -1.52294       53.80456
C         86.15813      -23.29934       41.07404
C         84.80658      -22.37653       42.87473
H         77.78296      -19.66277       45.53559
C         25.69414        0.15487       53.95627
C         27.18346       -0.14260       54.25867
H         25.46838       -0.01194       52.90066
H         87.08916      -23.30958       40.51355
C         85.99461      -22.39756       42.13672
H         27.35910        0.00959       55.32696
H         84.66577      -21.67715       43.69554
H         25.46459        1.19823       54.18909
I         79.49402      -19.24142       42.97779
H         86.79660      -21.70833       42.38807
C         28.03972        0.89089       53.48863
H         27.94180        0.74357       52.40985
H         29.09537        0.79553       53.75289
H         27.72805        1.91160       53.72300
H         69.92272      -18.41907       48.48387
H         52.21279      -24.44533       47.80313
H         68.37552      -19.22153       40.50690
H         50.66187      -25.24945       39.82044
H         66.23726      -19.74867       32.95895
H         48.50584      -25.76995       32.28298
H         31.51178       -5.51957       53.75352
H         77.96197      -26.71274       42.83316
H         82.96959      -28.35963       43.00277
H         82.33965      -27.01928       42.44945
H         91.21333      -33.84262       39.14575
H         29.74948       -6.34033       45.73269
H         27.60579       -6.86293       38.16846
H         38.57773      -13.97810       45.77048
H         36.43511      -14.50113       38.20649
H         89.50752      -34.56158       31.08418
H         87.23694      -35.01589       23.56870
H         78.50874      -28.21107       26.87110
H         80.78323      -27.81833       34.44940
H         74.26291      -28.03560       27.26725
H         78.16521      -27.11013       33.32945
H         76.40543      -27.51148       34.83281
H         79.79845      -26.28250       41.43102
H         38.28092      -12.18005       46.42147
H         73.47140      -24.24957       35.02512
H         74.64951      -26.12048       36.26706
H         93.62172      -31.47826       38.34132
H         94.22432      -32.14526       40.04063
H         93.54192      -33.43320       38.10276
H         29.51435       -5.71005       53.30429
H         28.77413       -7.64808       53.84594
H         28.85865       -6.97905       55.64635
H         27.01160       -8.46859       45.82429
H         27.09625       -7.80030       47.62491
H         27.66500       -6.63020       45.17395
H         91.91605      -32.19740       30.27968
H         92.51826      -32.86389       31.97925
H         91.50128      -34.22913       29.93788
H         35.57153      -10.87409       36.70700
H         36.56320      -12.02835       35.84833
H         37.17469      -11.25275       37.28971
H         35.95314      -12.41438       38.78800
H         46.92931      -17.35551       52.08500
H         42.04089      -14.09222       51.85351
H         44.43237      -13.89409       52.57241
H         76.06166      -24.97470       44.59690
H         75.02900      -23.44987       43.02510
H         45.34474      -18.17211       44.06117
H         44.82020      -16.73047       45.66440
H         42.76318      -14.67259       44.57166
H         40.54560      -15.26721       43.65285
H         43.02991      -16.75275       38.09212
H         43.21866      -18.68215       36.49811
H         40.61980      -15.19583       37.00272
H         38.45815      -15.13080       36.23355
H         72.09689      -26.80414       29.08481
H         71.32553      -24.77668       27.45260
H         46.36070      -15.79197       53.60482
C         39.68673      -11.54234       53.21865
H         40.23169      -13.18867       53.77898
H         40.78721       -9.90096       52.75217
H         39.09226       -9.81259       52.33697
H         40.17310      -10.80643       51.38980
H         37.73500       -9.67530       52.73728
H         40.04562      -11.07191       54.14799
H         81.41165      -31.29981       32.63416
H         80.09855      -30.23102       32.20228
H         80.06791      -31.07994       33.72919
H         81.58680      -30.22577       34.78211
H         25.05463       -8.80498       37.95939
H         25.16112       -8.47903       39.81778
H         25.86748       -6.87326       37.44248
H         76.26552      -25.70516       26.44957
H         76.84678      -26.36260       28.19078
H         75.33086      -27.27997       26.05897
H         79.11735      -31.66982       25.02876
H         77.82490      -30.57264       24.60587
H         77.76990      -31.44578       26.11837
H         79.47112      -30.21652       26.97756
H         88.59679      -34.65808       22.27494
H         89.75241      -32.64236       22.87958
H         90.36604      -33.49061       24.51762
H         97.97505      -32.69239       36.72960
H         98.68023      -31.47798       38.96248
H         96.26917      -33.41190       28.66870
H         96.97442      -32.19751       30.90149
H         94.08308      -33.91652       21.21202
H         94.78828      -32.70145       23.44458
H         20.47367       -8.30435       37.88074
H         20.56210       -8.25211       40.47376
H         22.31961       -7.95245       45.65570
H         22.56093       -7.74196       48.26708
H         23.92978       -7.02253       53.62287
H         24.35170       -6.94162       56.32003
